# Supplementary material for: Bond-length distributions for ions bonded to oxygen: results for the transition metals and quantification of the factors underlying bond-length variation in inorganic solids
Source: IUCrJ. 2020 Jun 9;7(Pt 4):581–629. doi: 10.1107/S2052252520005928 (PMC7340253; doi:10.1107/S2052252520005928)
Supplement: Supplementary file 2 [file m-07-00581-sup2.zip]

Archive with 63 entries (63 files):
- Ag+.txt
- Au3+.txt
- Cd2+.txt
- Co2+.txt
- Co3+.txt
- Co4+.txt
- Cr2+.txt
- Cr3+.txt
- Cr4+.txt
- Cr5+.txt
- Cr6+.txt
- Cu2+.txt
- Cu3+.txt
- Cu+.txt
- Fe2+.txt
- Fe3+.txt
- Hf4+.txt
- Hg2+.txt
- Ir3+.txt
- Ir4+.txt
- Ir5+.txt
- Mn2+.txt
- Mn3+.txt
- Mn4+.txt
- Mn5+.txt
- Mn6+.txt
- Mn7+.txt
- Mo3+.txt
- Mo4+.txt
- Mo5+.txt
- Mo6+.txt
- Nb4+.txt
- Nb5+.txt
- Ni2+.txt
- Ni4+.txt
- Os5+.txt
- Os6+.txt
- Os7+.txt
- Os8+.txt
- Pd2+.txt
- Pd4+.txt
- Pt2+.txt
- Pt4+.txt
- Re5+.txt
- Re7+.txt
- Rh3+.txt
- Rh4+.txt
- Ru3+.txt
- Ru4+.txt
- Ru5+.txt
- Sc3+.txt
- Ta5+.txt
- Tc7+.txt
- Ti3+.txt
- Ti4+.txt
- V3+.txt
- V4+.txt
- V5+.txt
- W5+.txt
- W6+.txt
- Y3+.txt
- Zn2+.txt
- Zr4+.txt
