# Supplementary material for: Bond-length distributions for ions bonded to oxygen: results for the transition metals and quantification of the factors underlying bond-length variation in inorganic solids
Source: IUCrJ. 2020 Jun 9;7(Pt 4):581–629. doi: 10.1107/S2052252520005928 (PMC7340253; doi:10.1107/S2052252520005928)
Supplement: Supplementary file 2 [file m-07-00581-sup2.zip › Ag+.txt]

15510	1	2.164	2.164
26521	1	2.125	2.125
32721	1	2.111	2.131
59924	1	2.15	2.15
84970	2	2.12	2.123
15510	3	2.157	2.258	2.411
	4	2.148	2.181	2.417
40058	1	2.285	2.285	2.285
66244	1	2.274	2.274	2.274
66245	1	2.261	2.261	2.261
73123	6	2.179	2.196	2.534
95479	4	2.272	2.272	2.272
404355	1	2.151	2.193	2.461
	2	2.153	2.202	2.352
	10	2.173	2.316	2.454
	11	2.164	2.208	2.524
404356	1	2.144	2.219	2.458
	2	2.154	2.206	2.372
	10	2.208	2.305	2.444
	11	2.16	2.214	2.535
14000	1	2.379	2.379	2.379	2.379
30503	1	2.228	2.228	2.592	2.592
33907	3	2.221	2.37	2.388	2.44
	5	2.275	2.376	2.396	2.457
35762	2	2.305	2.305	2.38	2.504
36589	1	2.244	2.279	2.598	2.741
	2	2.148	2.234	2.405	2.707
55074	1	2.26	2.361	2.469	2.608
	2	2.322	2.38	2.433	2.553
55074	6	2.203	2.262	2.524	2.697
59256	1	2.367	2.367	2.469	2.469
59924	2	2.305	2.305	2.483	2.483
67951	1	2.277	2.315	2.479	2.558
73685	1	2.269	2.287	2.519	2.524
75941	1	2.14	2.397	2.42	2.42
100520	2	2.259	2.292	2.53	2.626
109601	1	2.245	2.286	2.471	2.551
109770	1	2.248	2.411	2.423	2.424
	2	2.315	2.361	2.39	2.633
202543	2	2.161	2.161	2.688	2.688
280774	1	2.382	2.382	2.516	2.516
280922	1	2.364	2.364	2.501	2.501
401350	1	2.347	2.347	2.391	2.477
404355	4	2.279	2.336	2.383	2.503
	5	2.239	2.355	2.44	2.691
	7	2.228	2.378	2.469	2.597
	8	2.295	2.373	2.388	2.555
404356	4	2.27	2.3	2.396	2.46
	5	2.276	2.381	2.436	2.633
	7	2.197	2.403	2.427	2.534
	8	2.295	2.369	2.383	2.535
406086	3	2.239	2.315	2.435	2.516
408193	1	2.358	2.358	2.358	2.461
409793	1	2.341	2.341	2.341	2.341
413077	1	2.383	2.383	2.479	2.479
414464	2	2.352	2.352	2.519	2.519
	4	2.244	2.279	2.502	2.706
1962	1	2.332	2.389	2.407	2.536	2.645
	2	2.341	2.387	2.411	2.535	2.636
8011	1	2.233	2.237	2.441	2.742	2.975
15270	1	2.433	2.441	2.509	2.54	2.55
	2	2.362	2.426	2.457	2.477	2.703
15510	4	2.337	2.443	2.556	2.679	2.755
	5	2.369	2.449	2.499	2.568	2.634
35590	1	2.335	2.507	2.533	2.604	2.609
38065	1	2.385	2.393	2.413	2.455	2.516
	7	2.282	2.326	2.455	2.536	2.567
	8	2.263	2.264	2.499	2.526	2.592
48006	2	2.343	2.393	2.447	2.486	2.767
51083	3	2.327	2.336	2.428	2.534	2.797
55074	3	2.345	2.448	2.468	2.611	2.799
	4	2.334	2.432	2.565	2.617	2.727
	5	2.221	2.272	2.459	2.629	2.87
62079	6	2.314	2.367	2.481	2.481	2.81
	7	2.346	2.416	2.433	2.553	2.617
67452	2	2.382	2.415	2.428	2.566	2.868
67951	2	2.354	2.466	2.476	2.489	2.515
	3	2.372	2.387	2.423	2.476	2.752
	4	2.294	2.414	2.521	2.558	2.653
	5	2.382	2.383	2.409	2.459	2.553
69543	1	2.36	2.362	2.371	2.429	2.652
69560	1	2.319	2.392	2.525	2.554	2.592
75353	1	2.355	2.435	2.504	2.587	2.621
78388	1	2.327	2.38	2.425	2.675	2.682
89685	1	2.246	2.381	2.478	2.478	2.777
93453	1	2.343	2.394	2.394	2.455	2.455
100520	1	2.314	2.326	2.577	2.629	2.67
154826	1	2.351	2.385	2.395	2.494	2.526
250040	1	2.389	2.432	2.487	2.492	2.639
250041	1	2.407	2.434	2.475	2.529	2.632
250042	1	2.374	2.441	2.457	2.507	2.684
280069	1	2.318	2.46	2.474	2.474	2.59
280834	1	2.292	2.361	2.578	2.671	2.859
	2	2.269	2.345	2.38	2.578	2.653
281046	2	2.354	2.448	2.518	2.587	2.68
404355	3	2.203	2.34	2.595	2.806	2.831
	6	2.259	2.327	2.409	2.762	2.798
404356	3	2.174	2.306	2.595	2.741	2.882
	6	2.241	2.324	2.42	2.773	2.797
406086	1	2.385	2.42	2.449	2.502	2.712
408052	1	2.291	2.414	2.541	2.659	2.682
418327	1	2.343	2.441	2.467	2.501	2.742
1124	1	2.375	2.449	2.537	2.627	2.634	2.709
2433	1	2.392	2.415	2.419	2.456	2.471	2.595
14100	1	2.38	2.457	2.489	2.501	2.568	2.778
20940	1	2.34	2.34	2.446	2.446	2.737	2.737
30503	2	2.302	2.302	2.682	2.682	2.755	2.755
31027	1	2.279	2.377	2.464	2.533	2.622	2.671
	2	2.315	2.321	2.428	2.452	2.762	2.765
32588	1	2.422	2.474	2.486	2.595	2.67	2.684
33829	1	2.416	2.416	2.629	2.629	2.736	2.736
	2	2.367	2.473	2.48	2.544	2.595	2.741
	3	2.307	2.343	2.407	2.48	2.777	2.894
35652	1	2.346	2.468	2.496	2.6	2.621	2.724
38065	2	2.304	2.433	2.435	2.499	2.514	2.732
	3	2.37	2.375	2.427	2.532	2.625	2.635
	4	2.448	2.467	2.521	2.568	2.592	2.621
39264	1	2.468	2.484	2.51	2.533	2.646	2.785
48006	1	2.325	2.382	2.429	2.655	2.686	2.858
51083	2	2.363	2.422	2.497	2.585	2.606	2.795
59924	3	2.477	2.477	2.496	2.496	2.543	2.543
63031	1	2.35	2.35	2.657	2.657	2.668	2.668
67452	1	2.343	2.455	2.594	2.627	2.644	2.662
67501	1	2.438	2.464	2.48	2.512	2.558	2.781
68364	1	2.395	2.43	2.439	2.474	2.647	2.741
	2	2.419	2.451	2.459	2.567	2.601	2.657
69560	2	2.386	2.466	2.502	2.597	2.691	2.798
71055	6	2.547	2.547	2.547	2.547	2.547	2.547
72984	1	2.399	2.447	2.507	2.508	2.557	2.843
73685	2	2.465	2.491	2.5	2.518	2.555	2.617
73824	1	2.314	2.389	2.425	2.507	2.642	2.86
78388	2	2.46	2.487	2.538	2.538	2.559	2.564
85660	2	2.45	2.462	2.536	2.547	2.578	2.766
	3	2.43	2.492	2.505	2.514	2.549	2.696
	4	2.414	2.491	2.536	2.621	2.629	2.643
86892	1	2.426	2.447	2.489	2.509	2.583	2.734
90414	1	2.431	2.447	2.511	2.583	2.713	2.794
94511	1	2.355	2.432	2.443	2.562	2.589	2.615
	2	2.401	2.423	2.484	2.543	2.562	2.588
	3	2.388	2.47	2.478	2.51	2.563	2.696
	4	2.327	2.447	2.466	2.52	2.597	2.665
94528	3	2.406	2.406	2.445	2.445	2.587	2.587
99535	3	2.41	2.41	2.446	2.446	2.601	2.601
99536	3	2.416	2.416	2.512	2.512	2.57	2.57
100694	1	2.492	2.5	2.527	2.553	2.569	2.603
	2	2.369	2.395	2.472	2.655	2.715	2.87
100713	1	2.338	2.378	2.498	2.588	2.777	2.89
154800	1	2.465	2.466	2.523	2.534	2.622	2.786
154826	2	2.331	2.433	2.445	2.539	2.565	2.638
170764	1	2.555	2.555	2.555	2.555	2.555	2.555
281046	1	2.347	2.41	2.475	2.534	2.696	2.758
	3	2.247	2.284	2.565	2.702	2.757	2.883
408948	1	2.449	2.453	2.534	2.594	2.64	2.667
408949	1	2.414	2.451	2.466	2.496	2.522	2.715
	2	2.367	2.392	2.491	2.589	2.714	2.737
409192	1	2.427	2.427	2.599	2.599	2.648	2.648
414464	3	2.305	2.356	2.538	2.604	2.753	2.772
415472	1	2.375	2.375	2.574	2.574	2.633	2.633
	2	2.242	2.434	2.434	2.717	2.813	2.813
415893	1	2.246	2.246	2.655	2.655	2.809	2.809
	2	2.469	2.469	2.469	2.552	2.552	2.552
416858	2	2.492	2.492	2.543	2.543	2.625	2.625
416831	1	2.425	2.425	2.478	2.478	2.647	2.647
	2	2.266	2.266	2.679	2.679	2.831	2.831
	3	2.3	2.303	2.635	2.651	2.742	2.769
1685	1	2.504	2.518	2.579	2.633	2.642	2.687	2.765
	2	2.381	2.466	2.479	2.498	2.579	2.69	2.849
2433	2	2.374	2.393	2.499	2.511	2.536	2.676	2.749
14100	2	2.375	2.489	2.501	2.536	2.584	2.785	2.835
40289	1	2.324	2.522	2.54	2.582	2.685	2.716	2.888
85660	1	2.35	2.464	2.489	2.559	2.66	2.666	2.848
100711	1	2.366	2.369	2.519	2.554	2.753	2.825	2.886
100712	1	2.338	2.411	2.536	2.538	2.802	2.814	2.863
201605	1	2.485	2.496	2.514	2.542	2.566	2.768	2.781
20926	2	2.448	2.448	2.448	2.448	2.816	2.816	2.816	2.816
59256	2	2.577	2.577	2.639	2.639	2.671	2.671	2.678	2.678
61036	1	2.516	2.516	2.656	2.656	2.75	2.75	2.785	2.785
65436	1	2.616	2.616	2.66	2.66	2.66	2.66	2.692	2.692
65437	1	2.582	2.582	2.582	2.582	2.661	2.661	2.771	2.771
67244	1	2.502	2.502	2.502	2.502	2.732	2.732	2.732	2.732
98900	1	2.557	2.564	2.566	2.632	2.651	2.719	3.067	3.083
	2	2.375	2.375	2.464	2.464	2.751	2.751	2.923	2.923
	3	2.484	2.484	2.561	2.561	2.616	2.616	3.055	3.055
	6	2.388	2.388	2.41	2.41	2.685	2.685	3.076	3.076
	7	2.492	2.492	2.535	2.535	2.655	2.655	3.047	3.047
100280	1	2.504	2.504	2.504	2.504	2.779	2.779	2.779	2.779
402119	1	2.408	2.439	2.562	2.583	2.653	2.792	2.877	2.959
40830	1	2.461	2.461	2.461	2.799	2.799	2.799	2.811	2.811	2.811
40831	1	2.462	2.462	2.462	2.804	2.804	2.804	2.804	2.804	2.804
51083	1	2.604	2.606	2.667	2.728	2.735	2.741	2.776	2.86	2.863
