# Supplementary material for: Bond-length distributions for ions bonded to oxygen: results for the transition metals and quantification of the factors underlying bond-length variation in inorganic solids
Source: IUCrJ. 2020 Jun 9;7(Pt 4):581–629. doi: 10.1107/S2052252520005928 (PMC7340253; doi:10.1107/S2052252520005928)
Supplement: Supplementary file 2 [file m-07-00581-sup2.zip › Au3+.txt]

15495	1	1.979	1.979	1.998	1.998
	2	1.969	1.969	2.012	2.012
32726	1	1.975	1.975	1.997	1.997
36661	1	1.986	1.986	1.995	1.995
40854	1	1.99	1.99	1.99	1.99
60010	1	1.98	1.98	1.98	1.98
73873	1	1.974	1.974	2.018	2.018
74989	1	1.98	2.014	2.027	2.047
79801	1	2.003	2.003	2.006	2.006
80327	1	2.003	2.003	2.003	2.003
82093	1	2.002	2.004	2.022	2.026
	2	1.974	2.004	2.013	2.04
83391	1	1.982	2.002	2.01	2.031
92488	1	1.994	2.009	2.02	2.04
92489	1	1.969	1.972	2.056	2.082
170260	1	1.982	1.996	1.999	2.004
410851	1	2.013	2.013	2.013	2.013
412093	1	1.998	1.998	2.006	2.006
412094	1	1.98	1.98	1.99	1.99
412095	1	1.982	1.982	1.987	1.987
412432	1	1.964	1.973	1.984	2.004
413989	1	1.999	1.999	1.999	1.999
417267	1	1.981	1.981	1.984	1.988
