# Supplementary material for: Bond-length distributions for ions bonded to oxygen: results for the transition metals and quantification of the factors underlying bond-length variation in inorganic solids
Source: IUCrJ. 2020 Jun 9;7(Pt 4):581–629. doi: 10.1107/S2052252520005928 (PMC7340253; doi:10.1107/S2052252520005928)
Supplement: Supplementary file 2 [file m-07-00581-sup2.zip › Cd2+.txt]

27222	5	2.144	2.274	2.274	2.285	2.285
83592	4	2.182	2.195	2.233	2.257	2.352
200615	1	2.181	2.203	2.222	2.296	2.486
406782	1	2.19	2.215	2.226	2.26	2.386
348	1	2.235	2.248	2.252	2.271	2.303	2.328
	2	2.238	2.238	2.313	2.313	2.329	2.329
653	1	2.202	2.241	2.247	2.316	2.351	2.47
	2	2.229	2.252	2.28	2.336	2.338	2.441
1221	1	2.226	2.266	2.266	2.3	2.3	2.306
1290	1	2.252	2.26	2.262	2.303	2.309	2.358
1380	1	2.266	2.266	2.277	2.277	2.347	2.347
1382	1	2.263	2.269	2.278	2.301	2.312	2.351
1976	1	2.244	2.291	2.298	2.315	2.321	2.363
4311	1	2.239	2.239	2.239	2.281	2.281	2.281
	2	2.261	2.261	2.261	2.284	2.284	2.284
8023	1	2.255	2.255	2.278	2.278	2.289	2.289
8070	1	2.188	2.196	2.336	2.344	2.386	2.387
10045	1	2.244	2.244	2.292	2.292	2.32	2.32
	2	2.214	2.222	2.242	2.294	2.295	2.418
	3	2.228	2.272	2.282	2.293	2.348	2.367
10446	1	2.235	2.235	2.261	2.261	2.29	2.29
14048	1	2.22	2.248	2.28	2.312	2.377	2.408
20096	1	2.234	2.239	2.317	2.323	2.325	2.385
	2	2.237	2.267	2.315	2.328	2.356	2.414
	3	2.218	2.265	2.271	2.327	2.333	2.348
20164	1	2.273	2.295	2.302	2.308	2.337	2.411
	2	2.251	2.264	2.274	2.325	2.335	2.404
20166	1	2.304	2.304	2.307	2.307	2.358	2.358
	2	2.314	2.314	2.314	2.314	2.314	2.314
20181	1	2.288	2.288	2.288	2.288	2.288	2.288
20873	1	2.292	2.292	2.298	2.298	2.365	2.365
	2	2.254	2.279	2.279	2.36	2.429	2.429
24400	1	2.268	2.271	2.272	2.277	2.287	2.319
	2	2.285	2.285	2.292	2.292	2.302	2.302
26012	1	2.325	2.325	2.325	2.325	2.325	2.325
26897	1	2.245	2.249	2.269	2.316	2.35	2.421
27222	1	2.21	2.258	2.294	2.325	2.359	2.416
	2	2.199	2.235	2.259	2.33	2.353	2.503
	3	2.229	2.264	2.272	2.285	2.302	2.754
	4	2.237	2.237	2.28	2.28	2.425	2.425
28224	1	2.239	2.252	2.263	2.278	2.317	2.321
30541	2	2.163	2.232	2.281	2.298	2.414	2.432
30745	1	2.262	2.262	2.27	2.27	2.278	2.278
30859	1	2.289	2.289	2.304	2.304	2.363	2.363
	2	2.24	2.268	2.268	2.356	2.426	2.426
30971	1	2.178	2.178	2.178	2.462	2.462	2.462
35084	1	2.211	2.211	2.311	2.311	2.35	2.35
35355	1	2.187	2.223	2.306	2.321	2.488	2.542
39397	1	2.205	2.244	2.252	2.296	2.45	2.622
39806	1	2.235	2.235	2.348	2.348	2.381	2.381
40185	1	2.237	2.238	2.28	2.357	2.45	2.535
50527	1	2.189	2.189	2.383	2.383	2.434	2.434
54147	1	2.168	2.181	2.307	2.307	2.446	2.446
59246	1	2.188	2.225	2.235	2.286	2.362	2.442
59247	1	2.199	2.202	2.232	2.301	2.305	2.466
59347	1	2.244	2.244	2.282	2.312	2.372	2.372
59845	1	2.275	2.275	2.309	2.309	2.311	2.311
60067	1	2.197	2.288	2.307	2.319	2.433	2.476
	2	2.284	2.293	2.295	2.318	2.348	2.365
62081	1	2.236	2.236	2.276	2.276	2.398	2.398
62641	1	2.256	2.28	2.284	2.29	2.311	2.446
	2	2.245	2.248	2.296	2.301	2.311	2.388
65050	1	2.178	2.25	2.254	2.355	2.358	2.39
65521	1	2.25	2.27	2.276	2.294	2.294	2.327
65946	1	2.232	2.234	2.251	2.276	2.348	2.366
66168	1	2.253	2.253	2.324	2.324	2.324	2.324
	2	2.286	2.286	2.292	2.292	2.333	2.333
	3	2.182	2.182	2.198	2.507	2.507	2.548
66790	1	2.274	2.275	2.283	2.284	2.288	2.291
69089	1	2.18	2.244	2.261	2.267	2.343	2.432
72770	1	2.269	2.278	2.299	2.31	2.313	2.34
73869	1	2.248	2.248	2.304	2.304	2.441	2.441
	2	2.224	2.246	2.279	2.301	2.478	2.512
	3	2.222	2.245	2.267	2.313	2.448	2.611
73926	1	2.272	2.274	2.302	2.309	2.327	2.345
74848	1	2.317	2.317	2.317	2.317	2.348	2.348
75078	1	2.282	2.282	2.287	2.287	2.317	2.317
80811	1	2.227	2.227	2.262	2.262	2.513	2.513
83591	2	2.3	2.3	2.332	2.332	2.345	2.345
83592	1	2.167	2.265	2.304	2.317	2.331	2.408
	2	2.188	2.198	2.275	2.363	2.583	2.601
	3	2.245	2.273	2.28	2.289	2.297	2.387
87937	1	2.203	2.203	2.278	2.278	2.426	2.426
93736	1	2.262	2.262	2.276	2.276	2.277	2.277
	2	2.232	2.232	2.305	2.305	2.314	2.314
93867	1	2.239	2.239	2.307	2.307	2.333	2.333
93874	1	2.234	2.234	2.267	2.267	2.327	2.327
95863	1	2.256	2.276	2.282	2.282	2.296	2.316
96214	1	2.241	2.274	2.287	2.293	2.304	2.352
	2	2.24	2.251	2.259	2.272	2.319	2.32
	3	2.26	2.272	2.276	2.288	2.3	2.333
98681	1	2.25	2.25	2.285	2.285	2.327	2.327
98682	1	2.256	2.256	2.263	2.263	2.334	2.334
99948	1	2.26	2.26	2.264	2.264	2.307	2.307
109940	1	2.304	2.304	2.317	2.317	2.323	2.323
109943	1	2.266	2.274	2.293	2.312	2.315	2.323
151411	1	2.259	2.259	2.32	2.32	2.32	2.32
152160	1	2.241	2.241	2.285	2.304	2.329	2.363
154324	1	2.246	2.273	2.276	2.277	2.285	2.338
154326	1	2.267	2.267	2.284	2.284	2.287	2.287
166590	1	2.259	2.259	2.271	2.271	2.31	2.31
170029	1	2.241	2.241	2.321	2.321	2.346	2.346
170703	1	2.272	2.305	2.318	2.322	2.352	2.387
	2	2.168	2.211	2.259	2.394	2.454	2.51
	3	2.226	2.249	2.308	2.375	2.429	2.457
171022	1	2.223	2.223	2.311	2.311	2.334	2.334
200085	1	2.234	2.234	2.242	2.356	2.426	2.426
200237	1	2.187	2.187	2.328	2.328	2.363	2.363
200381	1	2.245	2.26	2.263	2.293	2.296	2.318
	2	2.24	2.24	2.266	2.286	2.303	2.327
200743	1	2.201	2.226	2.23	2.318	2.32	2.385
201164	1	2.257	2.269	2.29	2.299	2.315	2.396
	2	2.205	2.24	2.298	2.323	2.323	2.351
240379	1	2.231	2.276	2.288	2.298	2.3	2.357
	2	2.239	2.256	2.274	2.276	2.307	2.33
	3	2.27	2.274	2.279	2.284	2.333	2.341
240724	1	2.268	2.268	2.331	2.331	2.331	2.331
	2	2.242	2.242	2.335	2.335	2.363	2.363
280052	4	2.314	2.314	2.319	2.319	2.338	2.338
280518	1	2.328	2.328	2.328	2.328	2.328	2.328
280576	1	2.302	2.302	2.302	2.302	2.302	2.302
280579	1	2.226	2.226	2.282	2.282	2.357	2.357
280929	1	2.219	2.228	2.263	2.286	2.29	2.359
	2	2.189	2.207	2.234	2.302	2.335	2.403
	3	2.227	2.229	2.25	2.265	2.41	2.416
281357	1	2.215	2.254	2.299	2.316	2.363	2.372
	2	2.185	2.207	2.274	2.379	2.4	2.56
401350	1	2.227	2.227	2.247	2.247	2.423	2.423
401454	1	2.28	2.28	2.28	2.28	2.313	2.313
404088	1	2.237	2.244	2.253	2.262	2.304	2.309
404507	1	2.298	2.298	2.302	2.302	2.333	2.333
409718	1	2.221	2.233	2.237	2.242	2.381	2.478
413511	1	2.221	2.226	2.252	2.296	2.342	2.392
413512	1	2.23	2.246	2.246	2.3	2.35	2.405
415119	1	2.277	2.277	2.28	2.28	2.303	2.303
	2	2.265	2.265	2.265	2.265	2.28	2.28
415601	1	2.199	2.244	2.246	2.317	2.357	2.468
	2	2.224	2.254	2.267	2.336	2.349	2.444
415830	1	2.253	2.253	2.291	2.291	2.326	2.326
1397	1	2.262	2.302	2.354	2.394	2.405	2.416	2.51
20096	4	2.175	2.218	2.296	2.352	2.558	2.772	2.888
109951	1	2.298	2.309	2.357	2.357	2.359	2.371	2.38
151254	1	2.259	2.275	2.285	2.304	2.323	2.586	2.599
170115	1	2.22	2.303	2.32	2.341	2.346	2.376	2.432
	2	2.299	2.331	2.337	2.381	2.382	2.393	2.396
20216	1	2.4	2.4	2.4	2.4	2.52	2.52	2.52	2.52
35407	1	2.294	2.294	2.294	2.294	2.483	2.483	2.483	2.483
36383	1	2.301	2.309	2.317	2.348	2.457	2.578	2.588	2.606
54091	1	2.301	2.31	2.334	2.335	2.495	2.504	2.546	2.705
62150	1	2.248	2.269	2.269	2.408	2.593	2.593	2.674	2.674
62151	1	2.251	2.254	2.284	2.407	2.593	2.594	2.67	2.68
64618	1	2.362	2.362	2.366	2.366	2.482	2.482	2.542	2.542
64619	1	2.313	2.313	2.381	2.381	2.44	2.44	2.533	2.533
64620	1	2.329	2.329	2.403	2.403	2.415	2.415	2.501	2.501
86773	1	2.193	2.193	2.56	2.56	2.56	2.56	2.56	2.56
109763	1	2.339	2.339	2.339	2.339	2.499	2.499	2.499	2.499
150254	1	2.302	2.308	2.312	2.361	2.391	2.449	2.454	2.489
	2	2.367	2.374	2.382	2.394	2.404	2.427	2.444	2.446
150255	1	2.379	2.379	2.385	2.385	2.404	2.404	2.457	2.457
155000	1	2.32	2.32	2.336	2.336	2.607	2.607	2.612	2.612
158753	1	2.205	2.231	2.231	2.391	2.519	2.519	2.641	2.641
171334	1	2.34	2.355	2.363	2.387	2.409	2.442	2.55	2.724
173393	1	2.305	2.352	2.355	2.375	2.4	2.466	2.546	2.59
2387	1	2.326	2.326	2.326	2.437	2.437	2.437	2.826	2.826	2.826
