# Supplementary material for: Bond-length distributions for ions bonded to oxygen: results for the transition metals and quantification of the factors underlying bond-length variation in inorganic solids
Source: IUCrJ. 2020 Jun 9;7(Pt 4):581–629. doi: 10.1107/S2052252520005928 (PMC7340253; doi:10.1107/S2052252520005928)
Supplement: Supplementary file 2 [file m-07-00581-sup2.zip › Co2+.txt]

10473	1	1.813	1.857	1.921
	2	1.801	1.885	1.902
33797	1	1.815	1.815	1.934
64678	1	1.784	1.784	1.897
74940	1	1.757	1.837	1.98
85632	1	1.809	1.869	1.922
85633	1	1.808	1.812	1.962
	2	1.793	1.857	1.944
	3	1.811	1.828	1.968
	4	1.766	1.858	1.942
99917	2	1.779	1.826	1.836
409792	1	1.806	1.806	1.907
412357	1	1.834	1.882	1.882
	2	1.829	1.884	1.884
8238	1	1.967	1.973	1.976	1.983
31236	1	1.926	1.926	1.926	1.926
36256	1	1.943	1.943	1.943	1.943
51316	1	1.942	1.953	1.955	1.962
61612	1	1.963	1.963	1.963	1.963
61613	1	1.952	1.952	1.952	1.952
61614	1	1.959	1.959	1.959	1.959
61615	1	1.969	1.969	1.969	1.969
61616	1	1.978	1.978	1.978	1.978
61617	1	1.985	1.985	1.985	1.985
61618	1	1.992	1.992	1.992	1.992
61619	1	1.995	1.995	1.995	1.995
66752	3	1.974	1.974	1.974	1.977
69501	1	1.967	1.967	1.967	1.967
69503	1	1.986	1.986	1.986	1.986
74918	3	1.892	1.946	1.985	1.985
81472	1	1.963	1.963	1.978	1.978
81473	1	1.979	1.979	1.981	1.981
82164	1	1.97	1.97	1.97	1.97
82753	1	1.932	1.967	1.968	1.983
	2	1.949	1.971	1.975	1.975
	4	1.932	1.952	1.96	1.977
88047	1	1.965	1.969	1.977	1.977
89706	1	1.932	1.932	1.932	1.932
93878	1	1.939	1.939	2	2.081
96561	1	1.973	1.973	1.973	1.988
200680	1	1.944	1.98	1.982	1.984
888	3	1.983	2.002	2.019	2.057	2.087
4268	2	1.977	1.987	2.01	2.018	2.228
51316	2	1.946	1.952	2.02	2.034	2.51
51317	1	1.992	2.027	2.049	2.082	2.084
65041	3	2.016	2.051	2.063	2.065	2.176
69578	1	1.991	2.036	2.073	2.084	2.148
73168	1	1.981	2	2	2.104	2.104
81473	3	1.971	1.999	2.004	2.045	2.345
82753	3	1.963	1.993	1.999	2.017	2.475
82785	2	2.001	2.048	2.066	2.089	2.123
84709	1	1.989	2.069	2.083	2.1	2.117
90918	2	1.994	1.996	2.01	2.026	2.397
96560	1	1.99	2.02	2.023	2.036	2.574
100446	2	1.977	2.007	2.007	2.052	2.094
202853	1	1.997	2.034	2.047	2.075	2.212
280934	2	1.992	2.052	2.07	2.08	2.081
17	1	2.071	2.071	2.124	2.124	2.132	2.132
294	1	2.026	2.07	2.072	2.12	2.127	2.23
496	1	2.081	2.081	2.145	2.145	2.219	2.219
500	1	2.09	2.09	2.096	2.096	2.292	2.292
888	2	2.023	2.066	2.077	2.166	2.175	2.187
916	1	2.054	2.054	2.104	2.104	2.112	2.112
4268	1	2.058	2.058	2.143	2.143	2.172	2.172
9865	1	2.132	2.132	2.132	2.132	2.132	2.132
10077	1	2.049	2.077	2.089	2.119	2.148	2.313
14002	1	2.052	2.052	2.119	2.119	2.125	2.125
15375	1	2.131	2.131	2.135	2.135	2.139	2.139
	2	2.041	2.072	2.097	2.102	2.128	2.144
17054	1	2.044	2.06	2.078	2.089	2.156	2.185
	2	1.982	2.019	2.072	2.113	2.388	2.516
20670	1	2.046	2.08	2.092	2.124	2.149	2.373
20908	1	2.061	2.069	2.083	2.103	2.113	2.122
27799	1	2.07	2.07	2.084	2.084	2.113	2.113
31310	1	2.08	2.08	2.111	2.111	2.143	2.143
31386	1	2.074	2.074	2.127	2.127	2.127	2.127
	2	2.065	2.065	2.144	2.144	2.17	2.17
32025	1	2.04	2.09	2.111	2.113	2.12	2.186
	2	2.079	2.096	2.109	2.123	2.135	2.159
	3	2.016	2.062	2.092	2.096	2.111	2.188
	4	2.088	2.096	2.111	2.116	2.136	2.196
33288	1	2.078	2.078	2.078	2.078	2.078	2.078
33736	1	2.016	2.016	2.157	2.157	2.157	2.157
33828	1	2.054	2.068	2.084	2.118	2.172	2.175
33996	1	2.013	2.013	2.144	2.144	2.25	2.25
34053	1	2.054	2.083	2.086	2.088	2.106	2.109
35091	1	2.061	2.061	2.085	2.102	2.145	2.151
35552	1	2.054	2.054	2.076	2.076	2.176	2.176
	2	1.99	1.991	2.142	2.15	2.192	2.248
38304	1	2.077	2.111	2.111	2.129	2.142	2.161
	2	2.048	2.086	2.102	2.123	2.134	2.139
39215	1	2.054	2.054	2.095	2.095	2.101	2.101
39362	1	2.098	2.098	2.114	2.114	2.115	2.115
39730	1	2.075	2.081	2.091	2.103	2.156	2.161
	2	1.975	1.992	2.08	2.092	2.111	2.225
39881	1	2.085	2.086	2.087	2.104	2.129	2.162
40849	2	2.036	2.037	2.05	2.07	2.095	2.122
40990	1	2.076	2.076	2.076	2.086	2.086	2.086
	2	2.085	2.085	2.085	2.09	2.09	2.09
46003	1	1.978	1.978	2.156	2.156	2.262	2.262
48107	1	2.054	2.054	2.054	2.172	2.172	2.172
50582	1	2.035	2.035	2.121	2.121	2.133	2.133
50702	1	2.031	2.05	2.06	2.132	2.174	2.311
51317	3	2.018	2.024	2.035	2.039	2.346	2.448
56465	1	2.058	2.058	2.058	2.058	2.241	2.241
	2	2.046	2.046	2.108	2.115	2.123	2.158
59291	1	2.032	2.057	2.072	2.157	2.161	2.31
59369	1	2.016	2.056	2.056	2.064	2.087	2.087
	3	2.009	2.078	2.088	2.112	2.121	2.259
	4	2.005	2.085	2.103	2.113	2.131	2.215
59902	1	2.063	2.063	2.076	2.076	2.104	2.104
59903	1	2.07	2.07	2.088	2.088	2.093	2.093
60580	1	2.044	2.044	2.092	2.092	2.169	2.169
60770	1	2.049	2.08	2.109	2.121	2.152	2.345
61066	1	2.11	2.11	2.11	2.11	2.11	2.11
61212	1	2.093	2.093	2.112	2.112	2.162	2.162
	2	2.081	2.081	2.105	2.105	2.186	2.186
	3	2.028	2.044	2.074	2.125	2.133	2.149
61412	1	2.073	2.073	2.081	2.081	2.111	2.111
62512	1	2.072	2.072	2.083	2.083	2.163	2.163
	2	2.083	2.083	2.092	2.092	2.129	2.129
62572	1	2.061	2.061	2.119	2.119	2.137	2.137
62985	1	2.049	2.049	2.102	2.102	2.103	2.103
	2	2.068	2.068	2.074	2.074	2.112	2.112
63101	1	2.056	2.056	2.127	2.127	2.127	2.127
63451	1	2.068	2.068	2.075	2.075	2.085	2.085
65041	1	2.094	2.094	2.129	2.129	2.216	2.216
	2	2.049	2.063	2.084	2.096	2.119	2.194
	4	2.06	2.064	2.067	2.103	2.113	2.113
65135	1	2.02	2.02	2.112	2.112	2.407	2.407
65136	1	2.045	2.045	2.053	2.053	2.092	2.092
65687	1	2.021	2.021	2.158	2.158	2.158	2.158
	2	2.096	2.096	2.099	2.099	2.111	2.111
65704	1	2.045	2.072	2.072	2.102	2.171	2.224
66696	1	2.081	2.083	2.09	2.097	2.107	2.129
66717	1	2.028	2.028	2.124	2.124	2.199	2.199
	2	2.051	2.051	2.077	2.077	2.15	2.15
	3	2.031	2.072	2.101	2.145	2.162	2.171
	4	1.983	2.001	2.075	2.115	2.236	2.403
66747	1	2.05	2.05	2.059	2.059	2.194	2.194
67452	1	2.074	2.074	2.083	2.083	2.125	2.125
	2	2.055	2.055	2.088	2.088	2.105	2.105
67489	1	2.084	2.084	2.1	2.1	2.11	2.11
	2	2.027	2.093	2.1	2.118	2.131	2.243
67490	1	2.104	2.104	2.116	2.116	2.123	2.123
68029	1	2.042	2.042	2.066	2.066	2.104	2.121
68563	1	2.067	2.081	2.099	2.11	2.135	2.182
	2	2.047	2.056	2.058	2.084	2.185	2.189
68733	1	2.095	2.095	2.095	2.095	2.095	2.095
68997	1	2.065	2.065	2.078	2.078	2.214	2.214
	2	2.031	2.078	2.089	2.099	2.134	2.175
69219	1	2.043	2.071	2.072	2.127	2.162	2.193
71346	1	2.051	2.051	2.055	2.055	2.175	2.175
74293	1	2.023	2.091	2.095	2.114	2.139	2.187
	2	2.072	2.108	2.108	2.111	2.121	2.139
74918	1	2.057	2.084	2.084	2.147	2.152	2.152
	2	1.981	2.111	2.111	2.114	2.125	2.125
	4	2.05	2.052	2.078	2.103	2.199	2.22
	5	2.07	2.085	2.09	2.097	2.124	2.171
	6	1.958	1.958	2.14	2.14	2.179	2.179
	7	2.116	2.116	2.117	2.117	2.154	2.154
	8	2.095	2.113	2.113	2.146	2.25	2.25
75044	1	2.067	2.067	2.129	2.129	2.129	2.129
	2	2.025	2.025	2.101	2.101	2.162	2.162
75134	1	2.059	2.059	2.113	2.113	2.122	2.122
77507	1	2.037	2.049	2.101	2.114	2.137	2.17
78353	1	2.069	2.111	2.112	2.118	2.128	2.132
	2	2.044	2.091	2.093	2.098	2.121	2.182
79080	1	2.055	2.055	2.131	2.131	2.153	2.153
79204	1	2.048	2.073	2.085	2.1	2.161	2.256
79440	1	2.048	2.048	2.123	2.123	2.126	2.126
	2	2.06	2.092	2.152	2.152	2.172	2.172
79717	1	2.118	2.118	2.118	2.118	2.118	2.118
	2	2.116	2.116	2.117	2.117	2.117	2.117
	3	2.08	2.088	2.088	2.123	2.123	2.143
80321	1	2.069	2.084	2.093	2.098	2.132	2.223
	2	2.072	2.072	2.079	2.079	2.147	2.147
80401	1	2.053	2.061	2.1	2.132	2.141	2.162
	2	2.037	2.04	2.049	2.084	2.259	2.344
	3	2.038	2.042	2.071	2.075	2.121	2.26
	4	2.018	2.045	2.108	2.132	2.235	2.257
81560	1	2.09	2.09	2.096	2.098	2.147	2.147
81568	1	2.073	2.081	2.1	2.122	2.165	2.165
	2	2.051	2.085	2.094	2.098	2.115	2.148
81574	2	2.029	2.029	2.109	2.109	2.122	2.122
81916	1	2.008	2.008	2.149	2.149	2.186	2.186
82403	1	1.983	1.99	2.165	2.202	2.203	2.232
82752	1	1.98	1.98	2.152	2.152	2.356	2.356
82785	1	2.009	2.055	2.078	2.079	2.123	2.187
	3	2.048	2.048	2.058	2.082	2.122	2.152
83582	1	2.056	2.065	2.103	2.108	2.123	2.169
84830	1	2.027	2.028	2.062	2.177	2.197	2.397
85752	1	2.013	2.013	2.109	2.109	2.195	2.195
87423	1	2.045	2.045	2.094	2.15	2.206	2.206
87424	1	2.06	2.06	2.069	2.156	2.201	2.201
87425	1	2.068	2.068	2.072	2.163	2.19	2.19
87950	1	2.064	2.064	2.075	2.075	2.337	2.337
88825	1	2.007	2.075	2.108	2.136	2.146	2.15
88940	1	2.116	2.116	2.116	2.116	2.116	2.116
89820	1	2.033	2.055	2.097	2.109	2.111	2.114
	2	2.056	2.067	2.067	2.078	2.096	2.112
90879	1	2.024	2.024	2.073	2.073	2.184	2.184
	2	2.034	2.043	2.145	2.148	2.183	2.187
90918	1	2.028	2.028	2.104	2.104	2.149	2.149
92855	1	2.043	2.068	2.094	2.117	2.155	2.228
96562	1	1.984	2.046	2.061	2.149	2.268	2.285
	2	2.028	2.074	2.113	2.143	2.153	2.164
96913	1	2.052	2.052	2.078	2.078	2.08	2.08
98683	1	2.042	2.042	2.123	2.123	2.138	2.138
98686	1	2.097	2.097	2.106	2.106	2.119	2.119
99332	1	2.083	2.084	2.087	2.087	2.185	2.185
99535	1	2.045	2.071	2.088	2.096	2.107	2.136
	2	1.986	2.079	2.092	2.095	2.118	2.134
99950	1	2.072	2.072	2.095	2.095	2.106	2.106
100446	1	2.033	2.033	2.062	2.062	2.253	2.253
100520	1	2.045	2.056	2.081	2.139	2.141	2.309
109651	1	2.082	2.097	2.107	2.113	2.118	2.136
	2	2.072	2.088	2.101	2.105	2.124	2.144
109741	1	2.053	2.053	2.075	2.075	2.115	2.115
109960	1	2.065	2.065	2.095	2.095	2.138	2.138
	2	2.048	2.048	2.121	2.121	2.143	2.143
151415	1	2.053	2.053	2.053	2.053	2.071	2.117
151454	1	2.075	2.075	2.09	2.09	2.137	2.137
151521	1	2.069	2.069	2.11	2.11	2.11	2.11
	2	2.01	2.01	2.146	2.146	2.209	2.209
	3	2.02	2.072	2.09	2.112	2.161	2.217
151815	1	2.009	2.08	2.101	2.108	2.177	2.194
154223	1	2.051	2.069	2.108	2.111	2.122	2.172
155265	1	2.065	2.084	2.098	2.109	2.142	2.176
155700	1	2.117	2.117	2.117	2.117	2.117	2.117
156691	1	2.033	2.033	2.104	2.104	2.112	2.112
	2	2.059	2.059	2.077	2.077	2.136	2.136
156692	1	2.031	2.031	2.104	2.104	2.114	2.114
156693	1	2.03	2.03	2.103	2.103	2.115	2.115
156694	1	2.028	2.028	2.101	2.101	2.115	2.115
156695	1	2.026	2.026	2.1	2.1	2.119	2.119
156696	1	2.025	2.025	2.102	2.102	2.117	2.117
156697	1	2.02	2.02	2.098	2.098	2.124	2.124
156698	1	2.017	2.017	2.099	2.099	2.124	2.124
170042	1	2.057	2.057	2.089	2.089	2.129	2.13
170279	1	2.039	2.055	2.09	2.104	2.128	2.129
170280	1	2.063	2.066	2.099	2.111	2.127	2.142
170702	1	2.06	2.06	2.088	2.088	2.141	2.141
171206	1	2.068	2.068	2.068	2.108	2.179	2.21
	2	2.047	2.047	2.063	2.072	2.123	2.148
171971	1	2.039	2.04	2.045	2.064	2.119	2.246
200705	1	2.095	2.095	2.097	2.097	2.174	2.174
	2	2.073	2.073	2.08	2.189	2.23	2.23
201869	1	2.078	2.078	2.09	2.09	2.137	2.137
202245	1	2.071	2.071	2.095	2.095	2.136	2.136
202255	1	2.092	2.092	2.092	2.092	2.171	2.171
	2	2.068	2.068	2.072	2.182	2.225	2.225
202269	1	2.104	2.104	2.109	2.109	2.111	2.111
	2	2.063	2.063	2.11	2.11	2.117	2.117
240324	1	2.062	2.062	2.108	2.108	2.142	2.142
	2	2.088	2.088	2.122	2.121	2.139	2.139
240673	1	2.101	2.101	2.101	2.101	2.101	2.101
245638	1	1.945	2.115	2.143	2.182	2.206	2.209
249106	1	2.01	2.036	2.095	2.122	2.184	2.203
	2	2.05	2.05	2.172	2.172	2.18	2.18
	3	2.068	2.072	2.121	2.123	2.159	2.286
280044	1	2.054	2.054	2.056	2.186	2.208	2.208
280312	1	2.074	2.074	2.079	2.079	2.195	2.195
280774	1	2.059	2.079	2.096	2.113	2.127	2.176
	2	2.134	2.134	2.157	2.157	2.184	2.184
280891	1	2.07	2.07	2.077	2.077	2.077	2.077
280934	1	2.062	2.074	2.086	2.096	2.117	2.306
	3	2.057	2.077	2.081	2.092	2.107	2.174
280943	1	2.049	2.078	2.116	2.148	2.171	2.21
380066	1	2.108	2.108	2.112	2.112	2.18	2.18
	2	2.018	2.045	2.082	2.119	2.145	2.153
391014	1	2.148	2.148	2.148	2.148	2.148	2.148
400438	1	2.014	2.095	2.104	2.132	2.137	2.307
400764	1	1.992	2.016	2.067	2.095	2.158	2.417
	2	2.012	2.037	2.054	2.092	2.412	2.452
401177	1	2.067	2.067	2.111	2.111	2.142	2.142
401956	2	2.013	2.079	2.079	2.111	2.211	2.211
401957	2	2.013	2.015	2.015	2.126	2.16	2.16
402964	1	2.033	2.033	2.061	2.061	2.133	2.133
404513	1	1.96	2.043	2.177	2.177	2.206	2.206
	2	2.024	2.024	2.177	2.177	2.177	2.177
	3	2.099	2.099	2.124	2.124	2.124	2.124
405782	1	2.078	2.078	2.093	2.093	2.093	2.093
408100	1	2.045	2.047	2.125	2.132	2.163	2.197
409494	1	2.049	2.049	2.11	2.11	2.122	2.122
409648	1	2.066	2.066	2.102	2.102	2.117	2.117
409720	1	2.041	2.041	2.121	2.121	2.127	2.127
409740	1	2.068	2.068	2.104	2.104	2.119	2.119
409748	1	2.061	2.061	2.112	2.112	2.116	2.116
410930	1	2.071	2.079	2.089	2.095	2.1	2.115
411628	1	2.055	2.06	2.078	2.094	2.096	2.421
411878	1	2.028	2.028	2.106	2.106	2.15	2.15
412270	1	2.071	2.071	2.098	2.098	2.105	2.105
413514	1	2.05	2.057	2.088	2.115	2.149	2.191
413745	1	2.095	2.095	2.096	2.096	2.13	2.13
414248	1	2.079	2.094	2.094	2.098	2.147	2.147
414600	2	2.067	2.067	2.067	2.067	2.137	2.137
414681	1	2.053	2.063	2.085	2.094	2.118	2.168
415246	1	2.078	2.078	2.078	2.08	2.08	2.08
415987	1	2.03	2.038	2.044	2.109	2.238	2.294
250466	1	2.056	2.056	2.079	2.251	2.296	2.421	2.446	2.573
