# Supplementary material for: Bond-length distributions for ions bonded to oxygen: results for the transition metals and quantification of the factors underlying bond-length variation in inorganic solids
Source: IUCrJ. 2020 Jun 9;7(Pt 4):581–629. doi: 10.1107/S2052252520005928 (PMC7340253; doi:10.1107/S2052252520005928)
Supplement: Supplementary file 2 [file m-07-00581-sup2.zip › Co3+.txt]

36256	2	1.912	1.912	1.912	1.912	1.912	1.912
85530	1	1.9	1.9	1.904	1.904	1.917	1.917
85531	1	1.861	1.873	1.888	1.893	1.929	1.938
	2	1.863	1.868	1.905	1.91	1.927	1.939
92618	1	1.906	1.908	1.947	1.957	1.967	1.969
109666	1	1.887	1.893	1.895	1.897	1.903	1.905
109667	1	1.872	1.889	1.894	1.898	1.902	1.905
109928	1	1.896	1.897	1.902	1.903	1.904	1.905
	2	1.881	1.896	1.899	1.906	1.908	1.91
151451	1	1.901	1.901	1.903	1.903	1.917	1.917
170279	2	1.904	1.908	1.91	1.911	1.916	1.922
250079	1	1.913	1.913	1.928	1.928	1.939	1.939
250188	1	1.886	1.89	1.901	1.919	1.944	1.964
	2	1.876	1.884	1.889	1.892	1.914	1.945
250362	1	1.901	1.901	1.904	1.904	1.905	1.905
