# Supplementary material for: Bond-length distributions for ions bonded to oxygen: results for the transition metals and quantification of the factors underlying bond-length variation in inorganic solids
Source: IUCrJ. 2020 Jun 9;7(Pt 4):581–629. doi: 10.1107/S2052252520005928 (PMC7340253; doi:10.1107/S2052252520005928)
Supplement: Supplementary file 2 [file m-07-00581-sup2.zip › Cr2+.txt]

30872	1	2.001	2.001	2.001	2.001
83463	1	2	2	2	2
83464	1	1.997	1.997	1.997	1.997
83465	1	1.998	1.998	1.998	1.998
412381	2	1.997	1.998	2.006	2.018
412383	2	2.023	2.023	2.025	2.025
63466	1	2.017	2.018	2.03	2.061	2.426
280309	1	1.994	2.057	2.059	2.11	2.361
41344	1	2.05	2.05	2.122	2.122	2.324	2.324
62364	1	2.055	2.055	2.056	2.056	2.414	2.414
	2	2.034	2.034	2.052	2.052	2.455	2.455
62753	1	2.052	2.052	2.053	2.053	2.422	2.422
	2	2.031	2.031	2.053	2.053	2.459	2.459
65979	1	2.03	2.041	2.051	2.055	2.458	2.469
72302	4	1.955	2.018	2.043	2.128	2.601	2.651
73261	2	2.015	2.015	2.255	2.255	2.327	2.327
151299	1	2.022	2.022	2.063	2.063	2.499	2.499
