# Supplementary material for: Bond-length distributions for ions bonded to oxygen: results for the transition metals and quantification of the factors underlying bond-length variation in inorganic solids
Source: IUCrJ. 2020 Jun 9;7(Pt 4):581–629. doi: 10.1107/S2052252520005928 (PMC7340253; doi:10.1107/S2052252520005928)
Supplement: Supplementary file 2 [file m-07-00581-sup2.zip › Cr3+.txt]

1	1	1.951	1.957	1.97	1.987	2.02	2.035
275	1	1.973	1.973	1.973	1.973	1.973	1.973
1100	1	1.945	1.947	1.961	1.964	1.97	1.992
1105	1	1.949	1.953	1.955	1.973	1.977	1.98
1265	1	1.964	1.964	1.966	1.966	1.967	1.967
2379	1	1.923	1.923	1.923	1.991	1.991	1.991
8269	1	1.958	1.972	1.972	1.973	1.983	1.983
20183	1	1.973	1.973	1.973	1.973	1.973	1.973
	2	1.966	1.966	1.966	1.966	1.966	1.966
20947	1	1.949	1.966	1.968	1.971	1.974	1.975
31291	1	1.93	1.96	1.963	1.974	2.01	2.019
39489	1	1.945	1.945	1.945	1.987	1.987	1.987
39847	1	1.964	1.964	1.964	1.964	1.964	1.964
50923	1	1.96	1.96	1.966	1.966	1.981	1.981
54093	1	1.961	1.97	1.979	1.99	2.006	2.022
54782	1	1.966	1.968	1.971	1.972	1.973	1.98
59995	1	1.959	1.959	1.968	1.977	1.977	1.978
60785	1	1.976	1.979	1.981	1.983	1.986	1.988
60836	1	1.959	1.959	1.983	1.983	1.983	1.983
	2	1.942	1.942	1.987	1.987	2.004	2.004
61612	1	1.996	1.996	1.996	1.996	1.996	1.996
62653	1	2.006	2.006	2.006	2.006	2.006	2.006
65332	1	1.949	1.955	1.958	1.958	1.963	1.97
66000	1	1.949	1.949	1.949	1.949	1.949	1.949
69503	1	1.984	1.984	1.984	1.984	1.984	1.984
69522	1	1.972	1.972	1.972	1.972	1.972	1.972
69551	1	1.948	1.948	1.957	1.957	1.961	1.961
	2	1.946	1.946	1.962	1.962	1.971	1.971
69567	2	1.951	1.951	1.981	1.981	1.991	1.991
	3	1.948	1.948	1.948	1.969	1.969	1.969
72302	1	1.941	1.941	1.983	1.983	1.993	1.993
	2	1.93	1.93	1.987	1.987	2.001	2.001
	3	1.926	1.93	2.001	2.011	2.024	2.055
72315	1	2.005	2.005	2.005	2.005	2.005	2.005
73248	1	1.947	1.947	1.947	1.956	1.956	1.956
	2	1.943	1.943	1.943	1.973	1.973	1.973
73261	1	1.899	1.928	1.993	1.997	2.01	2.071
	3	1.884	1.972	1.993	1.999	2.008	2.059
82026	1	1.967	1.967	1.971	1.971	1.973	1.973
	2	1.953	1.953	1.969	1.969	1.976	1.976
	3	1.952	1.952	1.968	1.968	1.981	1.981
	4	1.949	1.949	1.968	1.968	1.996	1.996
82729	1	1.949	1.953	1.957	1.965	1.968	1.971
	2	1.958	1.962	1.964	1.965	1.969	1.972
	3	1.927	1.952	1.965	1.973	1.975	1.979
83333	1	1.96	1.96	1.96	1.96	1.96	1.96
	2	1.968	1.968	1.968	1.991	1.991	1.991
	3	1.904	1.904	1.959	2.043	2.063	2.063
84318	1	1.93	1.964	1.971	1.984	1.991	1.998
84976	1	1.931	1.958	1.988	1.988	2.074	2.074
	2	1.926	1.926	1.981	1.981	1.993	1.993
87541	1	1.945	1.959	1.964	1.965	1.978	1.984
87542	1	1.967	1.967	1.97	1.97	1.978	1.978
96520	1	1.948	1.948	2.016	2.016	2.016	2.016
	2	1.927	1.927	2.003	2.003	2.036	2.036
87250	1	1.941	1.941	2.003	2.003	2.035	2.035
100709	1	1.957	1.957	1.971	1.971	1.977	1.977
109653	1	1.955	1.959	1.959	1.975	1.981	1.986
109961	1	1.963	1.964	1.97	1.975	1.976	1.985
110573	1	1.953	1.953	1.959	1.959	1.967	1.967
158537	1	1.994	1.994	1.994	1.994	1.994	1.994
160725	1	1.927	1.927	2.003	2.003	2.003	2.003
	2	1.934	1.934	2.002	2.002	2.029	2.029
170763	1	1.967	1.967	1.978	1.978	1.995	1.995
171015	1	1.941	1.941	1.941	2.008	2.008	2.008
	2	1.969	1.969	1.969	1.999	1.999	1.999
171106	1	1.995	1.995	1.995	1.995	1.995	1.995
171110	1	1.994	1.994	1.994	1.994	1.994	1.994
171111	1	1.994	1.994	1.994	1.994	1.994	1.994
171112	1	1.995	1.995	1.995	1.995	1.995	1.995
171114	1	1.994	1.994	1.994	1.994	1.994	1.994
171115	1	1.995	1.995	1.995	1.995	1.995	1.995
171116	1	1.995	1.995	1.995	1.995	1.995	1.995
171118	1	1.995	1.995	1.995	1.995	1.995	1.995
171119	1	1.993	1.993	1.993	1.993	1.993	1.993
171120	1	1.993	1.993	1.993	1.993	1.993	1.993
171121	1	1.994	1.994	1.994	1.994	1.994	1.994
172059	1	1.966	1.966	1.966	1.966	1.966	1.966
173874	1	1.918	1.918	1.997	1.997	2.001	2.001
202256	1	1.968	1.968	1.968	1.968	1.968	1.968
202981	1	1.929	1.935	1.956	1.959	2.018	2.028
	2	1.896	1.915	1.946	1.962	2.025	2.048
240705	1	1.97	1.97	1.975	1.975	1.976	1.976
	2	1.974	1.974	1.979	1.979	1.981	1.981
245275	1	2.001	2.001	2.001	2.001	2.001	2.001
247056	1	1.939	1.941	1.946	1.967	1.968	1.968
249161	1	1.968	1.968	1.97	1.971	1.973	1.981
250078	1	1.963	1.963	1.963	2.012	2.012	2.012
280320	1	1.961	1.961	1.961	1.961	1.961	1.961
280322	1	1.963	1.963	1.963	1.963	1.963	1.963
280552	1	1.956	1.956	1.956	1.956	1.956	1.956
280946	1	1.994	1.994	1.994	1.994	1.994	1.994
281565	1	1.958	1.958	1.958	1.958	1.982	1.982
401129	1	1.942	1.963	1.974	1.983	1.984	2.002
402290	1	1.989	1.989	1.989	1.989	1.989	1.989
406111	1	1.886	1.91	1.98	1.987	1.998	2.07
408563	1	1.925	1.947	1.947	1.952	1.98	1.982
411059	1	1.989	1.998	2.002	2.009	2.032	2.047
414578	1	1.934	1.934	1.953	1.953	1.962	1.962
	2	1.952	1.952	1.966	1.966	1.975	1.975
414688	1	1.964	1.964	1.97	1.97	1.974	1.987
	2	1.951	1.952	1.973	1.982	1.996	1.997
	3	1.952	1.967	1.97	1.978	1.982	1.99
	4	1.956	1.962	1.964	1.969	1.98	1.986
