# Supplementary material for: Bond-length distributions for ions bonded to oxygen: results for the transition metals and quantification of the factors underlying bond-length variation in inorganic solids
Source: IUCrJ. 2020 Jun 9;7(Pt 4):581–629. doi: 10.1107/S2052252520005928 (PMC7340253; doi:10.1107/S2052252520005928)
Supplement: Supplementary file 2 [file m-07-00581-sup2.zip › Cr4+.txt]

174316	1	1.758	1.76	1.774	1.844
23377	1	1.927	1.927	1.927	1.973	1.973	1.973
	2	1.906	1.906	1.906	1.983	1.983	1.983
	3	1.917	1.917	1.917	1.961	1.961	1.961
	4	1.894	1.894	1.894	1.979	1.979	1.979
	5	1.988	1.988	1.988	1.988	1.988	1.988
35029	1	1.934	1.934	1.934	1.953	1.953	1.953
