# Supplementary material for: Bond-length distributions for ions bonded to oxygen: results for the transition metals and quantification of the factors underlying bond-length variation in inorganic solids
Source: IUCrJ. 2020 Jun 9;7(Pt 4):581–629. doi: 10.1107/S2052252520005928 (PMC7340253; doi:10.1107/S2052252520005928)
Supplement: Supplementary file 2 [file m-07-00581-sup2.zip › Cr6+.txt]

934	1	1.535	1.646	1.666	1.713
	2	1.568	1.582	1.686	1.732
	3	1.607	1.642	1.644	1.671
	4	1.587	1.658	1.676	1.696
943	1	1.585	1.602	1.633	1.837
	2	1.602	1.618	1.623	1.828
944	1	1.597	1.601	1.612	1.843
	2	1.598	1.605	1.61	1.836
1310	1	1.623	1.642	1.662	1.662
2224	1	1.601	1.616	1.695	1.711
2402	1	1.637	1.648	1.648	1.654
2433	1	1.628	1.631	1.639	1.784
	2	1.61	1.637	1.654	1.798
2440	1	1.596	1.599	1.608	1.875
	2	1.597	1.603	1.618	1.861
	3	1.602	1.604	1.614	1.853
4150	1	1.602	1.604	1.713	1.718
8023	1	1.606	1.607	1.619	1.785
	2	1.602	1.603	1.642	1.788
8065	1	1.597	1.606	1.612	1.833
	2	1.588	1.651	1.653	1.89
10446	1	1.604	1.607	1.609	1.78
	2	1.594	1.611	1.643	1.784
10448	1	1.599	1.603	1.62	1.829
	2	1.587	1.598	1.737	1.737
10477	1	1.602	1.604	1.627	1.85
14078	1	1.599	1.61	1.669	1.772
	2	1.595	1.616	1.669	1.777
20693	1	1.599	1.615	1.619	1.792
20947	2	1.593	1.598	1.622	1.771
	3	1.596	1.597	1.596	1.789
24843	1	1.596	1.619	1.68	1.716
	2	1.593	1.619	1.668	1.774
	3	1.605	1.613	1.643	1.788
26433	2	1.614	1.614	1.614	1.784
30533	1	1.618	1.624	1.644	1.837
	2	1.562	1.611	1.631	1.829
30549	1	1.572	1.619	1.64	1.785
	2	1.556	1.625	1.672	1.741
	3	1.573	1.63	1.631	1.774
	4	1.609	1.629	1.639	1.747
34776	1	1.629	1.641	1.652	1.659
34794	1	1.621	1.652	1.654	1.658
39301	1	1.623	1.624	1.666	1.671
	2	1.643	1.646	1.649	1.654
	3	1.601	1.625	1.673	1.683
39329	1	1.603	1.65	1.665	1.669
	2	1.596	1.631	1.666	1.693
39403	1	1.633	1.642	1.642	1.642
40920	1	1.65	1.664	1.667	1.672
40922	1	1.611	1.618	1.627	1.648
49556	1	1.614	1.634	1.64	1.769
	2	1.595	1.596	1.626	1.765
49557	1	1.58	1.596	1.649	1.78
	2	1.598	1.62	1.626	1.784
59819	1	1.595	1.642	1.661	1.733
	2	1.625	1.635	1.662	1.67
	3	1.632	1.651	1.654	1.662
	4	1.63	1.646	1.652	1.655
62184	1	1.636	1.641	1.651	1.687
63415	1	1.619	1.641	1.645	1.649
65772	1	1.568	1.606	1.676	1.746
	2	1.592	1.614	1.622	1.763
	3	1.545	1.594	1.678	1.784
	4	1.572	1.633	1.648	1.723
66985	1	1.597	1.613	1.661	1.71
66986	1	1.603	1.611	1.661	1.682
	2	1.608	1.614	1.617	1.659
	3	1.596	1.646	1.649	1.684
66993	1	1.611	1.611	1.673	1.709
68464	1	1.619	1.646	1.646	1.646
68482	1	1.593	1.643	1.7	1.714
	2	1.591	1.599	1.674	1.757
	3	1.598	1.621	1.631	1.789
69832	1	1.63	1.634	1.649	1.653
	2	1.623	1.628	1.635	1.672
	3	1.604	1.649	1.659	1.666
72997	1	1.646	1.646	1.646	1.646
73800	1	1.595	1.621	1.626	1.87
	2	1.572	1.606	1.628	1.892
	3	1.596	1.603	1.617	1.889
75923	1	1.623	1.647	1.652	1.668
76860	1	1.635	1.663	1.679	1.687
78991	1	1.622	1.644	1.656	1.657
80187	1	1.63	1.648	1.661	1.663
89261	1	1.636	1.663	1.679	1.688
93940	1	1.585	1.669	1.672	1.68
96781	1	1.615	1.654	1.667	1.67
96785	1	1.604	1.612	1.617	1.788
	2	1.601	1.603	1.642	1.785
96787	1	1.591	1.629	1.651	1.694
	2	1.573	1.629	1.662	1.664
96788	1	1.617	1.653	1.661	1.676
	2	1.573	1.621	1.671	1.671
	3	1.602	1.629	1.662	1.662
	4	1.597	1.671	1.673	1.675
98653	1	1.611	1.624	1.669	1.694
	2	1.613	1.637	1.64	1.69
	3	1.615	1.63	1.668	1.685
98716	1	1.593	1.635	1.658	1.693
	2	1.623	1.636	1.641	1.676
	3	1.582	1.638	1.653	1.658
	4	1.6	1.653	1.677	1.681
	5	1.595	1.613	1.651	1.662
98717	1	1.6	1.675	1.675	1.698
	2	1.601	1.643	1.66	1.706
	3	1.585	1.652	1.655	1.656
98718	1	1.623	1.629	1.633	1.724
	2	1.612	1.633	1.634	1.729
98719	1	1.624	1.638	1.662	1.675
	2	1.614	1.622	1.633	1.695
	3	1.611	1.615	1.676	1.68
98720	1	1.58	1.655	1.657	1.682
	2	1.609	1.638	1.677	1.688
	3	1.612	1.668	1.681	1.693
	4	1.577	1.649	1.655	1.697
	5	1.599	1.605	1.635	1.656
98721	1	1.608	1.658	1.689	1.689
	2	1.603	1.653	1.659	1.696
	3	1.619	1.622	1.672	1.677
99433	1	1.647	1.648	1.664	1.693
	2	1.611	1.619	1.655	1.656
154270	1	1.601	1.664	1.666	1.667
	2	1.614	1.654	1.675	1.688
	3	1.615	1.629	1.679	1.683
	4	1.607	1.632	1.665	1.694
154324	1	1.632	1.641	1.659	1.674
	2	1.621	1.645	1.665	1.667
154325	1	1.607	1.617	1.621	1.785
154326	1	1.55	1.619	1.636	1.782
	2	1.591	1.596	1.645	1.803
156676	1	1.607	1.623	1.675	1.708
156678	1	1.585	1.606	1.658	1.759
	2	1.6	1.616	1.625	1.8
170083	1	1.594	1.604	1.611	1.832
	2	1.577	1.578	1.705	1.752
	3	1.572	1.576	1.692	1.774
	4	1.579	1.595	1.595	1.846
170716	1	1.657	1.661	1.663	1.674
172070	1	1.594	1.611	1.679	1.679
200011	1	1.604	1.618	1.689	1.69
200963	1	1.617	1.652	1.652	1.652
201145	1	1.621	1.643	1.645	1.651
201236	1	1.638	1.638	1.641	1.653
201793	1	1.57	1.619	1.639	1.78
	2	1.614	1.614	1.653	1.653
202883	1	1.607	1.622	1.649	1.695
250164	1	1.598	1.646	1.656	1.661
	2	1.583	1.609	1.652	1.661
	3	1.577	1.635	1.638	1.674
280204	1	1.605	1.62	1.624	1.782
280457	1	1.63	1.632	1.632	1.633
280778	1	1.608	1.619	1.65	1.661
280978	1	1.64	1.643	1.647	1.649
281582	1	1.597	1.605	1.611	1.821
	2	1.584	1.588	1.717	1.719
	3	1.602	1.606	1.613	1.825
300003	1	1.615	1.647	1.655	1.665
300021	1	1.644	1.649	1.649	1.657
409541	1	1.649	1.649	1.649	1.649
409745	1	1.613	1.614	1.614	1.781
	2	1.606	1.616	1.62	1.79
413593	1	1.605	1.61	1.612	1.799
	2	1.614	1.624	1.626	1.767
416147	1	1.599	1.599	1.699	1.699
416208	1	1.579	1.618	1.628	1.759
	2	1.619	1.631	1.677	1.718
416209	1	1.647	1.65	1.671	1.688
	2	1.644	1.661	1.665	1.699
