# Supplementary material for: Bond-length distributions for ions bonded to oxygen: results for the transition metals and quantification of the factors underlying bond-length variation in inorganic solids
Source: IUCrJ. 2020 Jun 9;7(Pt 4):581–629. doi: 10.1107/S2052252520005928 (PMC7340253; doi:10.1107/S2052252520005928)
Supplement: Supplementary file 2 [file m-07-00581-sup2.zip › Cu2+.txt]

169	1	1.903	1.903	1.955	1.955
	2	1.937	1.937	1.942	1.942
	3	1.875	1.875	2.032	2.032
1049	1	1.944	1.944	1.951	1.951
	2	1.977	1.977	1.977	1.977
1143	1	1.925	1.925	1.981	1.981
1292	1	1.908	1.908	2.055	2.055
1303	1	1.96	1.96	1.96	1.96
1666	2	1.916	1.921	1.934	1.963
15519	1	1.927	1.927	1.958	1.958
15757	1	1.941	1.941	1.941	1.941
20905	1	1.959	1.959	1.988	1.988
26425	3	1.957	1.957	1.957	1.957
27184	1	1.921	1.921	1.968	1.968
29508	2	1.908	1.908	1.928	1.928
30926	1	1.919	1.919	1.972	1.972
	2	1.934	1.934	1.959	1.959
30979	1	1.933	1.933	2.031	2.031
32545	2	1.904	1.904	1.921	1.921
33829	1	1.927	1.927	2.045	2.045
33851	1	1.913	1.913	1.952	1.952
	2	1.905	1.939	1.939	1.952
34316	1	1.973	1.973	1.973	1.973
26048	1	1.923	1.925	1.944	1.956
36535	2	1.942	1.942	1.942	1.942
38418	1	1.949	1.949	1.949	1.949
39212	1	1.929	1.929	1.966	1.966
39547	1	1.927	1.927	1.938	1.938
39678	1	1.937	1.937	1.97	1.97
40090	1	1.929	1.929	1.931	1.931
47106	1	1.953	1.953	1.953	1.953
50444	1	1.957	1.957	1.987	1.987
50457	1	1.916	1.918	1.947	1.949
50609	1	1.944	1.944	1.955	1.955
51502	1	1.908	1.908	1.992	1.992
54824	1	1.905	1.905	1.94	1.94
55438	3	1.935	1.935	1.949	1.949
56390	1	1.944	1.944	1.944	1.944
59589	2	1.899	1.899	1.905	1.905
59964	1	1.939	1.939	1.952	1.952
60653	1	1.929	1.929	1.95	1.95
	2	1.932	1.932	1.962	1.962
60654	1	1.894	1.915	1.941	1.992
	2	1.915	1.917	1.968	1.985
60946	1	1.904	1.904	1.917	1.917
61036	3	1.919	1.919	1.932	1.932
62611	1	1.901	1.901	1.901	1.901
62967	1	1.934	1.934	1.954	1.954
63057	1	1.913	1.913	1.979	1.979
63058	1	1.943	1.943	1.949	1.949
63059	1	1.917	1.917	1.917	1.917
63498	1	1.896	1.896	1.961	1.961
65015	1	1.946	1.946	1.946	1.946
65066	1	1.931	1.931	1.931	1.931
66930	2	1.898	1.898	1.972	1.972
67113	2	1.91	1.91	1.967	1.967
67674	3	1.924	1.925	1.927	1.978
	4	1.932	1.94	1.95	1.981
	5	1.924	1.952	1.969	1.971
67951	1	1.933	1.933	1.943	1.943
68461	1	1.95	1.95	1.952	1.952
68807	1	1.937	1.937	1.937	1.937
68885	1	1.893	1.893	1.962	1.962
69135	1	1.897	1.897	1.961	1.961
71034	1	1.95	1.95	1.95	1.95
72328	2	1.937	1.937	1.951	1.951
73259	1	1.93	1.937	1.955	1.977
74633	1	1.926	1.926	1.926	1.926
75222	1	1.916	1.928	1.941	1.943
75249	1	1.931	1.931	1.942	1.942
75250	1	1.913	1.913	1.941	1.941
75868	1	1.928	1.928	1.928	1.928
75970	1	1.926	1.926	1.926	1.926
77675	2	1.909	1.909	1.961	1.961
78036	1	1.954	1.954	1.954	1.954
79140	2	1.926	1.926	1.94	1.94
79369	2	1.904	1.904	1.959	1.959
79370	2	1.958	1.958	1.962	1.962
	3	1.908	1.908	1.98	1.98
79549	1	1.912	1.928	1.933	1.948
80592	1	1.928	1.928	1.948	1.948
81523	1	1.875	1.875	2.053	2.053
85250	1	1.927	1.927	1.927	1.927
85404	1	1.953	1.953	1.959	1.959
85405	1	1.956	1.956	1.97	1.97
85711	2	1.916	1.916	1.995	1.995
86546	1	1.947	1.947	1.947	1.947
87512	1	1.974	1.974	1.974	1.974
89657	1	1.925	1.925	1.941	1.941
89798	1	1.918	1.922	1.94	1.952
	2	1.917	1.921	1.928	1.939
95546	1	1.973	1.973	1.973	1.973
95714	1	1.977	1.977	1.977	1.977
95715	1	1.934	1.934	1.934	1.934
95716	1	1.921	1.921	1.921	1.921
97535	1	1.926	1.937	1.956	2.008
97762	1	1.95	1.95	1.95	1.95
100249	1	1.907	1.907	2.005	2.005
100781	1	1.936	1.936	1.95	1.95
109632	1	1.926	1.926	1.945	1.945
154124	1	1.92	1.945	1.966	1.97
154125	1	1.916	1.93	1.942	1.943
158577	1	1.939	1.939	1.945	1.945
161327	4	1.905	1.911	1.996	2.051
164134	3	1.962	1.962	1.972	1.972
166592	1	1.917	1.919	1.933	1.933
200695	1	1.934	1.934	1.936	1.936
201733	1	1.933	1.933	1.974	1.974
202148	1	1.939	1.939	1.949	1.949
202388	1	1.918	1.918	1.95	1.95
202389	1	1.926	1.926	1.954	1.954
202877	1	1.919	1.963	1.993	2.003
	2	1.939	1.953	1.987	1.999
202934	1	1.921	1.921	1.939	1.939
202935	2	1.897	1.897	1.955	1.955
203133	1	1.922	1.922	1.922	1.922
	2	1.943	1.943	1.974	1.974
203228	1	1.974	1.974	1.974	1.974
280935	1	1.917	1.917	1.952	1.952
380066	1	1.919	1.919	1.948	1.948
400658	1	1.917	1.917	1.957	1.957
400772	1	1.879	1.91	1.937	1.994
	4	1.916	1.947	1.964	1.974
	5	1.923	1.958	1.975	1.98
	9	1.91	1.933	1.943	1.966
407752	1	1.915	1.915	1.941	1.941
409059	2	1.889	1.889	2.028	2.028
412945	1	1.91	1.91	1.958	1.958
412946	1	1.898	1.898	1.918	1.918
9	1	1.917	1.925	1.958	1.98	2.563
905	1	1.942	1.965	1.978	1.98	2.511
1143	2	1.933	1.944	1.964	2.019	2.265
1292	2	1.896	1.943	1.964	1.974	2.5
	3	1.929	1.931	1.943	2.164	2.252
1666	1	1.898	1.948	1.95	2.085	2.289
	3	1.901	1.947	2.028	2.052	2.23
1831	1	1.88	1.943	1.955	1.971	2.542
1868	1	1.915	1.925	1.958	2.068	2.227
4283	2	1.923	1.927	2.005	2.145	2.191
4362	1	1.961	1.979	1.981	1.991	2.549
10418	2	1.913	1.951	1.985	2.003	2.386
15519	2	1.906	1.941	2.037	2.088	2.169
26425	4	1.959	1.959	1.959	1.959	2.332
27184	2	1.912	1.923	2.019	2.097	2.124
29506	1	1.966	1.973	1.988	2.006	2.212
29508	3	1.919	1.989	2.002	2.014	2.194
	4	1.954	1.974	1.977	2.01	2.266
30886	1	1.925	1.93	1.95	1.993	2.506
30979	2	1.937	1.961	1.972	2.065	2.183
31255	1	1.913	1.919	1.988	2.011	2.315
32545	1	1.866	1.876	1.945	2.005	2.388
32588	1	1.928	1.944	1.975	2.023	2.364
33829	2	1.933	1.933	1.976	2.106	2.18
33852	1	1.939	1.939	1.967	1.967	2.11
33923	1	1.913	1.946	1.969	2.014	2.267
35451	1	1.904	1.954	1.956	2.001	2.348
35590	1	1.927	1.944	1.963	2.136	2.204
36566	3	1.913	1.966	1.973	1.985	2.542
39212	3	1.978	1.978	1.978	1.978	2.331
39670	1	1.98	1.98	1.98	1.98	2.451
39678	2	1.925	1.931	1.965	2.032	2.176
39935	3	1.954	1.954	1.954	1.954	2.337
	4	1.942	1.942	1.954	1.954	2.359
40839	1	1.959	1.959	1.989	1.989	2.131
50459	1	1.835	1.873	2.105	2.105	2.161
	2	1.921	1.946	1.989	2.174	2.174
	3	1.89	1.964	1.973	1.996	2.34
50541	2	1.924	1.945	1.96	1.998	2.499
50608	1	1.911	1.915	1.995	2.015	2.491
	2	1.917	1.96	1.984	2.002	2.257
50704	1	1.915	1.96	2.005	2.125	2.173
51071	1	1.946	1.946	1.955	1.955	2.366
54912	1	1.938	1.938	1.941	1.949	2.469
55431	1	1.947	1.967	1.99	2.009	2.468
55432	1	1.942	1.977	1.978	1.991	2.425
55438	2	1.976	1.976	1.981	1.981	2.301
	4	1.952	1.952	1.959	1.959	2.576
60652	1	1.915	1.925	2.081	2.081	2.081
	2	1.926	1.97	1.975	2.016	2.273
60654	3	1.926	1.956	1.963	1.985	2.417
60654	5	1.931	1.962	1.963	1.982	2.264
	6	1.969	1.985	1.994	2.008	2.226
60654	9	1.898	1.942	1.964	2.035	2.312
	10	1.925	1.964	1.983	2.008	2.343
	11	1.906	1.981	1.981	2.053	2.205
	12	1.911	1.939	1.983	2.016	2.348
	13	1.918	1.95	1.974	2.132	2.17
	14	1.889	1.957	1.987	2.032	2.252
	15	1.918	1.96	1.972	2.028	2.241
	16	1.895	1.962	1.995	2.048	2.239
60655	1	1.907	1.977	1.983	1.992	2.361
	2	1.916	1.947	2.005	2.031	2.229
	3	1.933	1.962	2.027	2.048	2.261
	4	1.92	1.962	1.964	1.999	2.342
61267	3	1.887	1.98	1.981	1.992	2.441
	4	1.902	1.953	1.979	1.992	2.419
61339	1	1.943	1.966	1.993	2.02	2.243
61389	3	1.88	1.948	2.118	2.197	2.259
61513	2	1.906	1.907	2	2.155	2.155
62382	1	1.95	1.977	1.993	2.025	2.192
	3	1.94	1.959	1.976	1.981	2.498
	4	1.922	1.956	1.985	2.013	2.377
62390	1	1.941	1.941	2.06	2.06	2.419
62391	1	1.946	1.946	2.06	2.06	2.395
62399	1	1.921	1.944	1.969	1.969	2.222
62742	1	1.949	1.954	1.994	1.995	2.242
62763	3	1.933	1.933	1.96	1.96	2.35
62903	1	1.97	1.97	2.011	2.011	2.195
62928	2	1.929	1.929	1.961	1.961	2.339
62965	1	1.981	1.981	2.013	2.013	2.112
63009	1	1.971	1.971	2.045	2.045	2.205
63057	2	1.947	1.947	1.952	1.997	2.361
63103	1	1.97	1.97	2.006	2.006	2.116
63150	2	1.937	1.937	1.943	1.943	2.395
	3	1.944	1.944	1.951	1.951	2.283
63151	1	1.928	1.928	1.928	1.928	2.7
63465	1	1.977	1.977	2.01	2.01	2.121
64684	1	1.902	1.948	1.992	2.069	2.292
65123	1	1.919	1.936	1.985	2.012	2.327
	2	1.931	1.938	1.944	2.015	2.363
	3	1.882	1.957	2.028	2.048	2.179
	4	1.921	1.924	1.972	2.113	2.198
65558	2	1.957	1.957	1.957	1.957	2.239
65559	2	1.957	1.957	1.957	1.957	2.261
65614	1	1.927	1.927	2.051	2.051	2.512
65768	2	1.929	1.97	1.977	1.977	2.262
	3	1.899	1.916	2.075	2.075	2.153
65801	3	1.941	1.941	1.941	1.941	2.407
66148	1	1.932	1.955	1.965	1.986	2.334
66928	2	1.94	1.946	1.97	1.998	2.415
66930	1	1.904	1.982	1.995	2.132	2.227
	3	1.931	1.957	2.059	2.08	2.108
67044	1	1.922	1.94	1.984	1.995	2.469
	3	1.925	1.93	1.987	2.022	2.289
67316	1	1.917	1.937	1.98	1.993	2.327
67448	1	1.917	1.917	2.055	2.055	2.426
67999	2	1.896	1.958	1.984	2.066	2.086
68187	1	1.936	1.936	1.965	1.965	2.401
68376	1	1.978	1.978	2.038	2.038	2.179
68497	1	1.927	1.953	1.97	1.98	2.343
68510	1	1.922	1.977	1.994	2.04	2.201
69051	2	1.974	1.974	1.98	1.98	2.49
69246	1	1.924	1.924	1.924	1.924	2.325
69451	2	1.941	1.946	1.986	2.005	2.227
	3	1.914	1.917	1.99	2.033	2.274
70117	1	1.911	1.925	1.987	2.018	2.273
72284	2	1.931	1.975	2.016	2.038	2.213
73975	1	1.901	1.965	1.974	2.089	2.133
	2	1.912	1.943	1.955	2.081	2.195
	3	1.907	1.958	1.982	2.056	2.135
	4	1.925	1.947	1.965	2.009	2.346
74445	1	1.909	1.963	1.978	2.05	2.284
74685	1	1.953	1.954	1.976	1.999	2.306
75387	1	1.937	1.937	2.024	2.024	2.189
	2	1.936	1.936	2.003	2.003	2.348
75387	1	1.937	1.937	2.024	2.024	2.189
	2	1.936	1.936	2.003	2.003	2.348
79300	2	1.917	1.92	1.954	1.975	2.496
79301	2	1.927	1.933	1.937	1.937	2.558
79315	1	1.93	1.932	1.949	2.014	2.337
	2	1.898	1.925	1.967	2.03	2.546
79369	4	1.939	1.969	1.986	2.126	2.136
	5	1.922	1.953	2.055	2.073	2.111
79370	4	1.942	1.963	1.986	2.117	2.134
	5	1.917	1.978	2.071	2.086	2.094
79916	1	1.941	1.941	1.984	1.984	2.363
80822	2	1.938	1.963	2.024	2.057	2.21
81295	1	1.842	1.907	2.044	2.044	2.143
	2	1.912	1.954	1.973	1.973	2.337
	3	1.92	1.953	2.005	2.182	2.182
81253	2	1.949	1.956	1.985	2.027	2.315
82481	1	1.938	1.964	1.974	1.98	2.496
82623	1	1.932	1.953	1.968	1.972	2.297
82624	1	1.924	1.969	1.989	2.029	2.264
82625	1	1.918	1.968	1.989	2.007	2.355
83436	2	1.937	1.939	1.948	2.031	2.167
89419	1	1.947	1.959	1.963	1.967	2.383
86718	1	1.951	1.951	1.967	1.968	2.239
87741	1	1.958	1.959	1.969	1.987	2.255
87753	1	1.941	1.964	1.967	1.982	2.367
89615	2	1.939	1.964	1.97	1.99	2.413
89656	2	1.926	1.939	1.945	1.97	2.599
89894	1	1.921	1.921	1.967	1.972	2.506
	2	1.946	1.946	1.948	1.948	2.572
	3	1.943	1.943	1.951	1.951	2.596
	4	1.964	1.964	1.978	1.978	2.265
91551	1	1.96	1.971	1.972	1.975	2.37
92324	1	1.942	1.946	1.952	2.09	2.197
	2	1.932	1.956	1.959	1.965	2.45
96215	1	1.933	1.935	1.969	1.983	2.37
	2	1.941	1.943	2.035	2.035	2.109
96710	1	1.921	1.923	1.987	2.033	2.4
	2	1.904	1.933	2.004	2.019	2.421
97953	2	1.863	1.956	2.012	2.072	2.34
97954	2	1.856	1.943	2.005	2.053	2.401
100019	2	1.95	1.954	1.956	1.986	2.295
100090	1	1.911	1.951	1.977	2.015	2.482
	2	1.934	1.946	1.97	1.99	2.525
100172	1	1.916	1.951	2.011	2.071	2.156
100276	2	1.945	1.973	1.988	2.007	2.278
100418	1	1.926	1.953	1.96	1.967	2.347
100744	4	1.931	1.952	1.967	1.975	2.427
154263	2	1.897	1.939	1.99	1.99	2.158
158375	1	1.931	1.948	1.95	1.954	2.265
158577	2	1.939	1.94	1.967	1.995	2.361
170726	1	1.94	1.956	1.959	1.968	2.296
171028	2	1.909	1.923	1.931	1.989	2.348
171669	1	1.956	1.965	1.965	1.987	2.104
172423	1	1.959	1.967	1.969	1.973	2.131
172805	2	1.91	2.003	2.026	2.034	2.213
173917	2	1.93	1.93	1.945	1.945	2.393
200422	2	1.927	1.939	2.041	2.053	2.053
201626	3	1.941	1.943	1.944	1.987	2.273
	4	1.894	1.918	1.977	2.01	2.309
	6	1.907	1.929	1.972	2.101	2.148
201733	2	1.942	1.947	1.971	2.028	2.282
201842	2	1.92	1.967	2.004	2.042	2.298
	3	1.929	1.945	2.001	2.017	2.639
202386	1	1.938	1.939	1.961	2.01	2.303
202387	1	1.932	1.954	1.971	2.057	2.338
202451	1	1.921	1.946	1.976	1.977	2.427
202529	1	1.916	1.953	1.986	2.088	2.116
203211	1	1.898	1.921	1.922	1.96	2.423
281342	1	1.946	1.954	1.983	1.995	2.159
390000	2	1.934	1.934	1.954	1.954	2.369
400438	2	1.86	1.946	2.002	2.065	2.345
400772	2	1.881	1.948	1.949	2.214	2.435
	6	1.947	1.993	2.014	2.115	2.213
	8	1.948	1.949	1.96	1.981	2.544
400802	1	1.914	1.918	1.973	2.04	2.135
	3	1.937	1.973	1.99	2.065	2.216
404297	1	1.946	1.946	1.969	1.969	2.271
404850	1	1.926	1.933	1.939	1.959	2.648
	2	1.903	1.962	1.987	2.045	2.316
	3	1.911	1.941	1.957	2.015	2.464
405329	2	1.874	1.934	1.934	2.066	2.687
406111	3	1.909	2.002	2.003	2.113	2.115
406787	2	1.927	1.931	1.995	2.051	2.051
	3	1.927	1.955	1.98	2.163	2.163
407562	1	1.929	1.96	1.974	1.987	2.282
	2	1.934	1.951	1.958	1.98	2.413
408834	1	1.929	1.931	1.94	2.017	2.236
409059	1	1.947	1.953	1.992	2.099	2.19
410828	1	1.922	1.93	1.961	1.964	2.286
411383	1	1.909	1.919	1.936	1.987	2.329
414048	1	1.924	1.942	1.968	1.979	2.505
416824	1	1.925	1.925	1.925	1.925	2.309
194	1	2.007	2.007	2.007	2.007	2.286	2.286
1529	1	1.949	1.949	2.031	2.031	2.369	2.369
1666	4	1.914	1.973	1.981	2.001	2.435	2.521
1671	1	1.909	1.909	2.123	2.123	2.255	2.255
	2	1.936	1.936	2.105	2.105	2.216	2.216
1713	1	1.98	1.98	2.005	2.005	2.329	2.329
	2	1.965	1.965	2.006	2.006	2.338	2.338
1810	1	2.121	2.121	2.121	2.121	2.121	2.121
	2	1.933	1.933	2.186	2.186	2.204	2.204
1889	1	1.94	1.951	1.986	2	2.362	2.599
1915	1	1.937	1.937	1.977	1.977	2.462	2.462
2232	1	1.95	1.95	2.002	2.002	2.359	2.359
2279	1	2.065	2.065	2.065	2.08	2.08	2.08
4283	1	1.947	1.947	1.971	1.971	2.341	2.341
4287	1	1.945	1.945	1.945	1.945	2.471	2.471
4307	1	1.937	1.937	2.045	2.045	2.297	2.297
4350	1	1.964	1.964	1.965	1.965	2.479	2.479
8225	1	1.952	1.952	1.96	1.96	2.385	2.385
8268	1	1.89	1.89	2.039	2.039	2.422	2.422
	2	1.878	1.878	2.086	2.086	2.271	2.271
	3	1.923	1.923	1.999	1.999	2.453	2.453
10101	1	1.97	1.97	1.978	1.978	2.382	2.382
	2	1.936	1.936	1.966	1.966	2.439	2.439
10418	1	1.91	1.91	2.011	2.011	2.713	2.713
	3	1.937	1.966	1.972	1.989	2.388	2.535
10477	1	1.943	1.943	1.945	1.945	2.524	2.524
14078	1	1.956	1.956	1.961	1.976	2.355	2.387
15551	1	1.954	1.955	1.971	1.99	2.44	2.442
17071	1	1.966	1.966	1.972	1.972	2.398	2.398
20199	1	1.943	1.95	1.96	1.988	2.524	2.659
20657	1	1.962	1.962	1.97	1.97	2.38	2.38
	2	1.928	1.928	1.959	1.959	2.43	2.43
20767	1	1.901	1.957	1.97	1.982	2.534	2.561
	2	1.939	1.946	1.956	1.966	2.395	2.743
	3	1.93	1.941	1.951	1.958	2.363	2.672
20854	1	1.956	1.956	1.989	1.989	2.353	2.353
	2	1.936	1.941	1.944	1.972	2.36	2.655
20925	1	1.964	1.964	1.99	1.99	2.41	2.41
26331	1	1.991	1.991	2.031	2.031	2.238	2.238
29338	1	1.904	1.904	2.063	2.063	2.61	2.61
29507	1	1.95	1.952	1.964	2.021	2.386	2.419
	2	1.952	1.962	1.982	1.989	2.352	2.713
29508	1	1.967	1.967	1.992	1.992	2.677	2.677
29538	1	1.956	1.956	1.964	1.964	2.491	2.491
30683	1	1.911	1.911	2.031	2.031	2.468	2.468
	2	1.954	1.96	1.994	2.009	2.39	2.421
	3	1.966	1.978	1.984	1.993	2.32	2.342
30724	1	1.918	1.927	1.967	2.035	2.332	2.67
	2	1.904	1.921	1.951	2.021	2.418	2.65
	3	1.951	1.978	1.981	1.996	2.346	2.542
	4	1.958	1.989	1.999	2.045	2.38	2.402
30946	1	1.947	1.947	1.984	1.984	2.418	2.418
	2	1.928	1.956	1.977	1.995	2.297	2.467
30992	2	1.936	1.936	1.958	1.958	2.383	2.645
31353	1	1.918	1.942	1.994	2.007	2.372	2.433
	2	1.948	1.954	2.027	2.047	2.308	2.392
33804	1	1.94	1.97	1.974	1.983	2.307	2.639
33996	1	1.945	1.957	2	2	2.548	2.705
34575	1	1.949	1.957	1.964	1.976	2.519	2.662
34760	1	2.074	2.074	2.074	2.074	2.074	2.074
	2	1.969	1.969	1.97	1.97	2.368	2.368
36407	1	1.928	1.988	1.997	2.001	2.4	2.627
36566	1	1.92	1.92	1.966	1.966	2.677	2.677
	2	1.902	1.916	1.996	2.072	2.511	2.687
36581	1	1.901	1.901	2.047	2.047	2.445	2.445
36582	1	1.909	1.909	2.037	2.037	2.431	2.431
36610	1	1.954	1.961	1.974	2	2.274	2.597
37177	1	1.927	1.927	2.21	2.21	2.214	2.214
	2	1.952	1.953	2.037	2.066	2.381	2.393
	3	1.965	1.98	1.983	2.008	2.375	2.45
38076	1	1.971	1.971	1.976	1.976	2.352	2.444
	2	1.969	1.969	1.995	1.995	2.282	2.398
	3	1.901	1.926	1.974	2.027	2.415	2.417
39439	1	1.933	1.971	1.973	1.977	2.399	2.452
39542	1	1.927	1.934	1.947	1.965	2.345	2.597
	2	1.923	1.936	1.964	1.968	2.326	2.543
39678	3	1.945	1.948	1.979	1.999	2.494	2.635
39727	1	1.988	1.988	2.011	2.011	2.265	2.344
	2	1.933	1.933	2.016	2.016	2.359	2.359
39887	1	1.951	1.951	1.97	1.97	2.482	2.482
	2	1.941	1.941	2.019	2.019	2.343	2.343
41804	1	1.949	1.949	1.985	1.985	2.538	2.538
49552	1	1.999	2.037	2.051	2.054	2.156	2.33
50541	1	1.966	1.966	2.043	2.043	2.334	2.334
51392	1	1.948	1.948	2.009	2.009	2.564	2.564
54023	1	1.921	1.922	1.981	2.008	2.359	2.673
	2	1.913	1.914	1.955	2.015	2.406	2.742
54147	1	1.949	1.977	1.99	2.056	2.307	2.381
	2	1.915	1.915	2.013	2.013	2.405	2.405
	3	1.942	1.942	1.989	1.989	2.414	2.414
54151	1	1.916	1.921	2.05	2.138	2.313	2.378
54154	1	1.921	1.93	2.049	2.082	2.284	2.327
	2	1.988	1.988	1.988	1.988	2.368	2.368
	3	1.996	1.996	1.996	1.996	2.379	2.379
54831	1	1.977	1.977	2.005	2.005	2.361	2.361
	2	1.949	1.966	1.969	1.994	2.381	2.525
	3	1.972	1.978	1.987	1.988	2.316	2.355
54913	1	1.945	1.945	1.96	1.96	2.533	2.533
55071	1	1.95	1.95	1.986	1.986	2.351	2.351
59158	1	1.943	1.943	1.999	1.999	2.538	2.538
59598	1	1.959	1.959	1.959	1.959	2.579	2.579
60059	1	1.964	1.964	1.971	1.971	2.382	2.382
	2	1.932	1.932	1.96	1.96	2.434	2.434
60064	1	1.946	1.956	1.978	1.995	2.496	2.518
60653	3	1.962	1.967	1.974	2.019	2.404	2.459
60654	4	1.937	1.952	1.991	1.999	2.313	2.531
60654	7	1.939	1.952	1.97	2	2.531	2.641
60772	1	1.954	1.954	1.994	1.994	2.329	2.329
60946	2	1.965	1.965	1.994	1.994	2.509	2.509
	3	1.941	1.963	1.969	1.981	2.314	2.479
61036	1	1.981	1.981	2.004	2.004	2.49	2.49
	2	1.943	1.98	1.982	1.997	2.325	2.453
61267	1	1.95	1.95	2.078	2.078	2.316	2.316
	2	1.933	1.933	1.974	1.974	2.582	2.582
61389	1	2.059	2.059	2.1	2.1	2.155	2.155
61513	1	1.882	1.882	2.07	2.07	2.526	2.526
62242	1	1.933	1.933	2.016	2.016	2.395	2.395
62367	1	1.94	1.94	1.985	1.985	2.392	2.392
	2	1.923	1.923	2.055	2.055	2.399	2.399
62382	2	1.933	1.981	1.989	2.008	2.322	2.593
62414	1	1.954	1.954	2	2	2.327	2.327
62415	1	1.989	1.989	1.994	1.994	2.289	2.289
62416	1	1.974	1.974	1.982	1.982	2.349	2.349
62417	1	1.963	1.963	2.022	2.022	2.327	2.327
62418	1	1.96	1.96	1.995	1.995	2.364	2.364
62419	1	1.952	1.952	2.037	2.037	2.335	2.335
62646	1	1.965	1.965	2.008	2.008	2.362	2.362
62681	1	1.945	1.945	2.009	2.009	2.301	2.301
62966	1	1.969	1.987	2.019	2.022	2.188	2.612
62992	1	1.963	1.963	2.078	2.078	2.216	2.216
63059	2	1.986	1.986	1.987	1.987	2.514	2.514
	3	1.952	1.955	1.96	2.019	2.341	2.494
63282	1	1.945	1.945	2.172	2.172	2.172	2.172
	2	1.922	1.922	2.031	2.031	2.413	2.413
64630	1	1.943	1.961	1.97	2.104	2.284	2.447
64956	1	2.107	2.107	2.107	2.107	2.107	2.107
65026	1	1.941	1.953	2.053	2.067	2.329	2.368
65438	1	1.954	1.954	2.033	2.033	2.333	2.333
65439	1	1.96	1.96	2.037	2.037	2.327	2.327
65677	1	1.97	1.97	1.97	1.97	2.409	2.409
65681	1	1.982	1.982	1.999	1.999	2.37	2.37
	2	1.96	1.967	1.97	1.988	2.298	2.528
65768	1	1.881	1.881	1.999	1.999	2.594	2.594
65769	1	1.986	1.986	1.988	1.988	2.628	2.628
66309	3	1.86	1.978	2.029	2.043	2.37	2.428
66545	1	1.978	1.978	1.999	1.999	2.414	2.414
66638	1	1.956	1.956	2.034	2.034	2.532	2.532
66826	1	1.94	1.94	1.968	1.968	2.681	2.681
66930	4	1.962	1.962	1.984	1.984	2.656	2.656
	5	1.953	1.953	1.983	1.983	2.713	2.713
67037	1	1.914	1.914	2.078	2.078	2.484	2.484
67044	2	1.921	1.952	1.966	1.997	2.679	2.733
67113	1	1.929	1.929	1.999	1.999	2.556	2.654
67726	1	1.913	1.913	2.183	2.183	2.183	2.183
	2	1.905	1.905	2.175	2.175	2.184	2.184
67951	2	1.936	1.936	2.016	2.016	2.536	2.536
67952	1	1.913	1.945	2.136	2.147	2.25	2.344
68172	1	1.948	1.952	1.969	1.984	2.578	2.625
68173	1	1.927	1.927	1.977	1.977	2.536	2.536
68184	1	1.952	1.952	1.969	1.969	2.434	2.434
	2	1.96	1.96	2.02	2.02	2.297	2.297
68185	1	1.951	1.951	1.969	1.969	2.487	2.487
	2	1.942	1.942	2.018	2.018	2.347	2.347
68662	1	1.906	1.909	2.057	2.071	2.337	2.415
69451	1	1.931	1.933	1.943	1.97	2.592	2.66
71017	1	1.916	1.916	2.049	2.049	2.373	2.373
71318	1	1.982	1.982	2.004	2.004	2.319	2.454
	2	1.916	1.933	2.051	2.053	2.312	2.349
71934	1	1.855	1.855	1.964	1.964	2.725	2.725
	2	1.926	1.926	1.944	1.944	2.731	2.731
72284	1	1.913	1.913	1.95	1.95	2.675	2.675
72806	1	1.976	1.986	1.986	2.003	2.358	2.421
73106	1	1.929	1.929	1.983	1.983	2.51	2.51
	2	1.987	1.987	1.997	1.997	2.35	2.395
73265	1	1.954	1.954	2	2	2.327	2.327
73266	1	1.955	1.955	2.036	2.036	2.337	2.337
74033	1	1.919	1.919	1.983	1.983	2.498	2.498
	2	1.93	1.93	1.982	1.982	2.488	2.488
	3	1.979	1.983	1.993	1.998	2.35	2.385
74035	1	1.947	1.947	1.988	1.988	2.377	2.377
74551	1	1.996	1.996	1.996	1.996	2.296	2.296
74685	2	1.896	1.896	2.027	2.027	2.607	2.607
74873	1	1.924	1.924	1.976	1.976	2.492	2.492
75222	2	1.97	1.97	1.988	1.988	2.576	2.576
75350	1	1.964	1.964	1.974	1.974	2.537	2.537
	2	1.972	1.972	1.976	1.976	2.402	2.402
78382	1	1.959	1.959	2.077	2.077	2.228	2.228
78739	1	1.928	1.957	1.975	1.986	2.332	2.734
79140	1	1.929	1.929	1.981	1.981	2.634	2.634
79141	1	1.92	1.92	2.054	2.054	2.318	2.318
79300	1	1.941	1.941	1.966	1.966	2.512	2.512
79301	1	1.958	1.958	1.958	1.958	2.504	2.504
79369	1	1.971	1.971	1.971	1.971	2.56	2.56
	3	1.93	1.93	1.987	1.987	2.73	2.73
79455	1	1.976	1.976	1.977	1.977	2.385	2.385
79525	1	1.927	1.927	1.977	1.977	2.384	2.536
79526	1	1.939	1.941	1.979	1.992	2.412	2.51
79695	1	1.939	1.939	1.974	1.974	2.485	2.485
80794	1	1.929	1.929	1.959	1.959	2.638	2.638
80822	1	1.97	1.97	2.035	2.035	2.334	2.334
80916	1	1.963	1.974	2.001	2.014	2.366	2.387
80932	1	1.941	1.941	1.992	1.992	2.562	2.562
80933	1	1.959	1.959	1.96	1.96	2.492	2.492
81587	1	1.951	1.981	1.986	1.992	2.452	2.541
	2	1.946	1.96	2.005	2.07	2.311	2.457
	3	1.962	1.976	1.981	2.046	2.244	2.367
	4	1.937	1.949	1.984	1.984	2.384	2.432
81588	1	1.933	1.933	2.101	2.101	2.298	2.298
81607	1	1.942	1.943	1.971	2.055	2.463	2.521
82481	2	1.946	1.973	2.015	2.038	2.319	2.448
	3	1.988	1.997	2.031	2.055	2.355	2.443
83319	1	1.947	1.978	1.992	1.996	2.469	2.56
	2	1.928	1.981	2.027	2.093	2.336	2.494
	3	1.954	1.984	1.985	2.081	2.249	2.362
	4	1.928	1.935	1.972	2.015	2.405	2.468
83815	1	1.927	1.927	1.995	1.995	2.464	2.484
84921	1	1.921	1.922	2.009	2.019	2.383	2.432
86226	1	2.02	2.02	2.02	2.02	2.461	2.461
86868	1	1.915	1.93	2.05	2.079	2.283	2.33
	2	1.99	1.99	1.99	1.99	2.366	2.366
	3	1.994	1.994	1.994	1.994	2.375	2.375
87791	1	1.966	1.966	2.012	2.012	2.609	2.609
88776	1	1.945	1.945	1.989	1.989	2.452	2.452
89035	1	1.906	1.906	2.018	2.018	2.708	2.708
	2	1.914	1.953	2.027	2.031	2.417	2.535
	3	1.945	1.949	1.954	1.987	2.329	2.696
89656	1	1.976	1.981	2.001	2.012	2.267	2.379
89657	2	1.94	1.975	1.988	2.045	2.214	2.587
89724	1	1.948	1.948	1.967	1.967	2.596	2.596
	2	1.939	1.939	1.97	1.97	2.537	2.537
92290	1	1.943	1.95	1.99	1.991	2.568	2.738
95289	1	1.956	1.962	1.98	2.051	2.316	2.446
95489	1	1.933	1.933	2.167	2.167	2.198	2.198
95864	1	1.977	1.977	2.057	2.057	2.406	2.406
96348	1	1.977	1.977	2.005	2.005	2.305	2.552
	2	1.925	1.935	2.041	2.043	2.361	2.428
97286	1	1.944	1.944	1.944	1.944	2.391	2.686
97287	1	1.953	1.953	1.953	1.953	2.445	2.645
97703	1	1.938	1.938	2.005	2.032	2.343	2.362
	2	1.917	1.921	2.086	2.108	2.296	2.34
	3	1.983	1.993	1.993	1.999	2.365	2.419
	4	1.982	1.995	1.997	2.012	2.373	2.47
97704	1	1.939	1.961	2.018	2.021	2.297	2.327
	2	1.922	1.944	2.08	2.091	2.304	2.313
	3	1.972	1.997	2.001	2.007	2.325	2.421
	4	1.976	2.001	2.01	2.032	2.381	2.483
97933	1	1.971	1.971	1.971	1.971	2.733	2.733
97953	1	1.901	1.961	1.98	1.986	2.478	2.661
97954	1	1.903	1.956	1.975	1.977	2.553	2.7
100019	1	1.915	1.915	1.984	1.984	2.722	2.722
100072	1	1.956	1.956	1.978	1.978	2.587	2.587
	2	1.934	1.977	2.017	2.055	2.311	2.617
100150	1	1.898	1.911	1.996	2.053	2.51	2.639
	2	1.915	1.918	2.049	2.11	2.369	2.372
100276	1	1.885	1.966	1.986	1.999	2.354	2.474
	3	1.979	1.982	2.012	2.018	2.35	2.378
	4	1.907	1.968	1.969	2.011	2.303	2.748
100289	1	1.945	1.945	1.987	1.987	2.415	2.415
	2	1.95	1.969	1.981	1.997	2.466	2.485
100444	1	1.963	1.963	1.969	1.969	2.507	2.507
100630	1	1.95	1.95	2.016	2.032	2.2	2.331
100744	1	1.918	1.918	2.04	2.04	2.58	2.58
	2	1.937	1.937	2.008	2.008	2.287	2.287
	3	1.926	1.926	1.972	1.972	2.699	2.699
100781	2	1.942	1.942	2.021	2.021	2.372	2.372
100796	1	1.948	1.948	1.948	1.948	2.5	2.5
109659	1	1.948	1.948	1.95	1.95	2.444	2.444
	2	1.941	1.941	1.946	1.946	2.669	2.669
109750	1	1.94	1.94	1.959	1.959	2.488	2.488
	2	1.93	1.93	1.933	1.933	2.512	2.512
109969	1	1.954	1.954	1.988	1.988	2.36	2.36
110731	1	2.034	2.034	2.034	2.068	2.068	2.068
150120	1	1.948	1.948	1.965	1.965	2.619	2.619
151080	1	1.946	1.965	2.023	2.094	2.169	2.443
	2	1.964	1.966	1.968	1.981	2.383	2.497
151280	1	1.973	1.973	1.982	1.982	2.408	2.408
151317	1	1.948	1.948	1.958	1.958	2.628	2.628
152159	1	1.952	1.954	1.987	2.028	2.364	2.39
154263	1	1.86	1.86	2.195	2.195	2.244	2.244
	3	1.949	1.95	2.003	2.003	2.364	2.571
156180	1	1.928	2.003	2.012	2.095	2.159	2.261
156678	1	1.926	1.926	1.977	1.977	2.476	2.476
156679	2	1.942	1.958	1.971	2.026	2.337	2.692
157492	1	1.992	1.992	2.02	2.02	2.302	2.302
	2	2.026	2.026	2.032	2.032	2.379	2.379
	3	1.988	1.988	1.995	1.995	2.477	2.477
	4	1.92	1.929	1.97	2.042	2.397	2.671
	5	1.878	1.878	2.152	2.152	2.32	2.32
	6	1.866	1.873	2.159	2.167	2.308	2.322
161327	1	1.958	1.958	1.99	1.99	2.518	2.518
	2	1.902	1.902	2.024	2.024	2.74	2.74
	3	1.932	1.932	2.002	2.002	2.484	2.484
162805	1	1.914	1.972	1.999	2	2.324	2.369
	2	1.906	1.927	1.995	2.044	2.39	2.454
	3	1.911	1.942	1.998	2.058	2.322	2.572
164134	1	1.929	1.929	2.004	2.004	2.465	2.465
	2	1.911	1.911	2.016	2.016	2.522	2.522
166773	1	2.028	2.028	2.028	2.028	2.245	2.245
170593	1	2.032	2.032	2.032	2.2	2.2	2.2
170648	1	1.995	1.996	2.074	2.121	2.164	2.32
171028	1	1.909	1.95	1.959	2.008	2.421	2.54
171669	2	1.937	1.937	1.987	1.987	2.492	2.492
200159	1	1.935	1.935	1.974	1.974	2.608	2.608
200326	1	1.952	1.952	1.956	1.956	2.46	2.46
200385	1	1.935	1.935	1.974	1.974	2.608	2.608
200410	1	1.946	1.959	1.99	2.008	2.37	2.596
200422	1	1.963	1.963	1.979	1.979	2.394	2.394
201626	1	2.001	2.001	2.019	2.019	2.409	2.409
	2	1.922	1.988	2.01	2.054	2.309	2.483
	5	1.924	1.975	1.976	2.053	2.22	2.586
201837	1	1.898	1.951	1.997	2.019	2.345	2.65
	2	1.911	1.937	1.976	1.995	2.418	2.65
	3	1.96	1.988	2.015	2.052	2.349	2.41
	4	1.956	1.965	1.972	1.991	2.385	2.528
201842	1	1.971	1.977	1.986	1.988	2.435	2.502
202361	2	1.963	1.963	1.982	1.982	2.575	2.575
202935	1	1.92	1.92	1.989	1.989	2.423	2.486
203067	1	1.97	1.97	1.989	1.989	2.293	2.543
	2	1.906	1.923	2.024	2.034	2.344	2.414
245493	1	1.976	1.976	1.98	1.98	2.29	2.29
249200	1	1.913	1.913	2.057	2.057	2.477	2.477
250341	1	1.966	1.98	2.006	2.02	2.303	2.393
	2	1.909	1.946	1.997	2.003	2.334	2.458
279589	1	1.978	1.978	1.989	1.989	2.415	2.415
280783	1	1.963	1.963	1.984	1.984	2.35	2.35
	2	1.926	1.926	1.961	1.961	2.411	2.411
281323	1	1.966	1.966	1.967	1.967	2.359	2.359
	2	1.952	1.952	1.958	1.958	2.534	2.534
281567	1	1.943	1.943	1.944	1.944	2.651	2.651
	2	1.936	1.936	1.949	1.949	2.508	2.508
400438	1	1.905	1.955	1.969	1.981	2.507	2.679
400602	3	1.92	1.954	2.012	2.018	2.48	2.518
	4	1.887	1.919	2.042	2.052	2.437	2.606
	5	1.903	1.952	1.979	1.987	2.579	2.62
	6	1.976	1.976	1.985	1.985	2.497	2.497
	7	1.951	1.951	1.998	1.998	2.495	2.495
400802	2	1.926	1.945	2.001	2.058	2.263	2.619
	4	1.931	1.989	2.012	2.018	2.27	2.588
	5	1.953	1.976	1.985	2.127	2.284	2.506
401327	1	1.949	1.949	2.035	2.035	2.251	2.251
401452	1	1.918	1.959	1.984	2.01	2.416	2.491
	2	1.957	1.957	1.996	1.996	2.408	2.408
401456	1	1.908	1.908	2.022	2.022	2.417	2.417
401457	1	1.945	1.945	1.981	1.981	2.41	2.41
401458	1	1.939	1.939	1.977	1.977	2.394	2.394
401469	1	1.919	1.967	1.988	2.002	2.459	2.461
	2	1.973	1.973	1.993	1.993	2.407	2.407
402669	1	1.952	1.952	1.96	1.96	2.408	2.408
404835	1	1.964	1.964	1.969	1.969	2.415	2.415
	2	1.945	1.945	1.994	1.994	2.387	2.387
404580	4	1.909	1.966	1.973	2.011	2.457	2.462
404992	1	1.964	1.966	1.971	1.975	2.309	2.364
	2	1.941	1.962	1.969	1.992	2.194	2.477
405329	1	1.933	1.971	2.048	2.066	2.3	2.542
406787	4	1.922	1.95	1.997	2.053	2.391	2.591
408029	1	1.96	1.96	2.053	2.053	2.244	2.244
409503	1	1.972	1.973	1.978	2.001	2.346	2.62
409592	1	1.949	1.949	2.062	2.062	2.263	2.263
410828	2	1.926	1.926	1.985	1.985	2.448	2.448
411383	2	1.931	1.948	1.964	1.978	2.21	2.612
411872	1	1.88	1.88	2.042	2.042	2.558	2.558
	2	1.918	2.01	2.012	2.017	2.341	2.579
415248	1	2.049	2.049	2.049	2.081	2.081	2.081
415988	1	1.969	1.971	1.99	1.991	2.352	2.384
416931	1	1.977	1.977	2.002	2.002	2.489	2.489
157492	7	2.044	2.057	2.082	2.106	2.526	2.641	2.66	2.679
408581	1	1.949	1.956	1.981	1.986	2.536	2.593	2.63	2.743
	2	1.961	1.985	2.009	2.014	2.519	2.52	2.594	2.642
408582	1	1.968	1.975	1.98	2.002	2.45	2.605	2.617	2.644
