# Supplementary material for: Bond-length distributions for ions bonded to oxygen: results for the transition metals and quantification of the factors underlying bond-length variation in inorganic solids
Source: IUCrJ. 2020 Jun 9;7(Pt 4):581–629. doi: 10.1107/S2052252520005928 (PMC7340253; doi:10.1107/S2052252520005928)
Supplement: Supplementary file 2 [file m-07-00581-sup2.zip › Cu3+.txt]

59589	1	1.872	1.872	1.872	1.872
62389	1	1.811	1.811	1.823	1.823
65237	1	1.816	1.816	1.864	1.864
	2	1.849	1.849	1.864	1.864
	3	1.818	1.818	1.863	1.863
65308	1	1.832	1.832	1.839	1.839
72328	1	1.838	1.838	1.838	1.838
74496	1	1.827	1.829	1.829	1.837
78594	1	1.867	1.867	1.867	1.867
78595	1	1.865	1.865	1.865	1.865
