# Supplementary material for: Bond-length distributions for ions bonded to oxygen: results for the transition metals and quantification of the factors underlying bond-length variation in inorganic solids
Source: IUCrJ. 2020 Jun 9;7(Pt 4):581–629. doi: 10.1107/S2052252520005928 (PMC7340253; doi:10.1107/S2052252520005928)
Supplement: Supplementary file 2 [file m-07-00581-sup2.zip › Cu+.txt]

36535	1	1.824	1.824
3622	1	1.867	1.879
40158	1	1.843	1.843
50456	1	1.84	1.911
60844	1	1.864	1.864
60845	1	1.866	1.866
60846	1	1.848	1.848
60847	1	1.834	1.834
60848	1	1.827	1.827
61677	1	1.847	1.855
63269	1	1.8	1.8
65470	1	1.825	1.825
65547	1	1.798	1.798
67394	1	1.841	1.851
	2	1.801	1.809
67395	1	1.794	1.794
67569	1	1.878	1.885
69051	1	1.845	1.862
69052	1	1.856	1.856
71221	1	1.863	1.869
77675	1	1.859	1.859
79115	1	1.835	1.835
89615	1	1.842	1.862
94387	1	1.8	1.855
	2	1.831	1.839
	3	1.822	1.86
	4	1.83	1.845
	5	1.842	1.85
94388	1	1.796	1.85
	2	1.825	1.826
	3	1.817	1.864
	4	1.817	1.842
	5	1.828	1.831
95731	1	1.836	1.836
95732	1	1.848	1.855
400657	1	1.864	1.864
	2	1.855	1.855
401296	1	1.836	1.862
402290	1	1.845	1.845
411865	1	1.788	1.817
412973	1	1.808	1.808
412977	1	1.801	1.801
72279	1	1.894	1.949	2.07
404014	1	1.9	1.926	2.077
36623	1	2.103	2.103	2.15	2.15
36624	1	2.105	2.105	2.119	2.119
75006	1	1.943	2.018	2.283	2.438
170136	1	1.968	1.968	2.289	2.289
201757	1	2.014	2.024	2.063	2.122
	2	2.039	2.051	2.053	2.148
	3	1.905	1.94	2.12	2.171
202053	1	1.897	2.022	2.109	2.197
	3	1.953	1.975	2.168	2.252
	4	1.919	1.934	2.133	2.159
380015	1	2.077	2.077	2.089	2.089
404016	1	2.084	2.084	2.098	2.098
416510	1	1.903	1.945	2.117	2.179
