# Supplementary material for: Bond-length distributions for ions bonded to oxygen: results for the transition metals and quantification of the factors underlying bond-length variation in inorganic solids
Source: IUCrJ. 2020 Jun 9;7(Pt 4):581–629. doi: 10.1107/S2052252520005928 (PMC7340253; doi:10.1107/S2052252520005928)
Supplement: Supplementary file 2 [file m-07-00581-sup2.zip › Fe2+.txt]

65942	1	1.837	1.871	1.871
73135	1	1.847	1.847	1.871
174312	1	1.827	1.827	1.897
	2	1.823	1.823	1.918
174319	2	1.821	1.851	1.851
174320	2	1.805	1.811	1.816
	3	1.791	1.83	1.856
412212	2	1.846	1.852	1.874
22358	1	2.008	2.008	2.008	2.008
31202	1	1.984	1.984	1.984	1.984
171121	1	1.997	1.997	1.997	1.997
171329	1	1.9	1.942	1.962	1.965
202607	1	1.974	1.981	1.992	1.999
415458	2	1.961	1.966	2.004	2.041
20765	2	1.942	2.016	2.04	2.066	2.199
20806	1	2.007	2.007	2.055	2.128	2.19
27231	3	1.939	2.065	2.088	2.196	2.353
36049	6	1.941	2.018	2.062	2.224	2.397
	9	2	2.052	2.1	2.142	2.414
59865	2	1.981	2.069	2.074	2.099	2.125
62320	1	1.921	1.994	2.013	2.026	2.168
67514	3	2.069	2.073	2.089	2.096	2.235
74760	1	2.016	2.045	2.111	2.15	2.187
151486	1	2.012	2.054	2.102	2.106	2.182
151487	1	1.993	2.069	2.086	2.125	2.204
155366	1	2.004	2.063	2.092	2.121	2.2
250006	2	2.023	2.065	2.109	2.113	2.167
250222	1	1.992	2.028	2.114	2.141	2.289
280884	3	2.034	2.046	2.109	2.126	2.187
281348	1	2.033	2.055	2.086	2.159	2.183
	4	2.032	2.039	2.066	2.186	2.219
412888	3	2.022	2.051	2.106	2.108	2.171
415458	1	1.953	1.995	2.037	2.088	2.493
302	1	2.012	2.012	2.164	2.164	2.303	2.303
	2	2.066	2.107	2.121	2.132	2.192	2.399
4345	1	2.082	2.118	2.163	2.169	2.191	2.213
	2	2.021	2.066	2.204	2.204	2.209	2.214
4378	1	2.086	2.086	2.127	2.127	2.174	2.174
4459	1	2.103	2.103	2.103	2.103	2.179	2.179
8025	1	2.068	2.097	2.136	2.173	2.192	2.248
8239	1	2.05	2.116	2.146	2.154	2.161	2.227
9766	2	2.031	2.093	2.103	2.127	2.153	2.2
10114	1	2.101	2.101	2.102	2.102	2.193	2.193
10115	1	2.097	2.097	2.109	2.109	2.187	2.187
12138	1	2.056	2.078	2.127	2.151	2.154	2.168
14190	1	2.094	2.123	2.148	2.174	2.174	2.239
16354	1	1.955	1.955	2.187	2.187	2.187	2.187
16356	1	1.959	2.096	2.132	2.132	2.154	2.154
	2	2.104	2.104	2.173	2.173	2.173	2.173
17055	1	2.085	2.086	2.122	2.128	2.193	2.195
	2	1.987	2.023	2.123	2.161	2.453	2.589
17062	1	1.984	2.088	2.119	2.149	2.173	2.441
	2	2.044	2.063	2.144	2.167	2.189	2.626
20169	1	2.133	2.133	2.133	2.133	2.133	2.133
20610	1	2.075	2.095	2.121	2.122	2.132	2.145
20765	1	2.029	2.029	2.231	2.231	2.311	2.311
20806	2	1.981	2.115	2.115	2.226	2.346	2.346
	3	2.073	2.087	2.103	2.128	2.193	2.514
23117	1	2.037	2.082	2.123	2.179	2.188	2.284
26375	1	2.121	2.121	2.126	2.126	2.236	2.236
	2	2.065	2.065	2.111	2.233	2.295	2.295
27231	1	2.057	2.101	2.147	2.197	2.201	2.243
	2	1.967	1.997	2.232	2.237	2.323	2.333
	4	1.998	2.128	2.156	2.163	2.252	2.33
30954	1	2.095	2.095	2.153	2.153	2.166	2.166
31214	1	2.037	2.037	2.199	2.199	2.199	2.199
	3	1.955	2.102	2.205	2.205	2.208	2.208
31306	3	1.961	2.123	2.223	2.256	2.27	2.297
32641	1	2.061	2.061	2.126	2.126	2.238	2.238
36049	1	2.073	2.103	2.109	2.21	2.245	2.274
	2	2.053	2.12	2.139	2.182	2.197	2.278
	3	2.057	2.094	2.152	2.159	2.177	2.278
	4	2.09	2.127	2.138	2.146	2.206	2.232
	5	1.991	2.038	2.091	2.191	2.466	2.496
	7	2.095	2.102	2.175	2.187	2.202	2.262
	8	2.033	2.037	2.106	2.137	2.517	2.646
36208	1	2.011	2.068	2.139	2.147	2.189	2.523
36515	1	2.067	2.067	2.097	2.097	2.209	2.209
36588	1	2.091	2.091	2.123	2.123	2.125	2.125
39298	1	2.07	2.07	2.07	2.07	2.174	2.174
	3	2.052	2.052	2.144	2.144	2.277	2.277
39333	6	2.09	2.122	2.14	2.143	2.157	2.165
39602	5	1.99	1.99	2.136	2.136	2.208	2.208
40524	5	2.001	2.078	2.158	2.2	2.253	2.339
48132	1	2.133	2.133	2.14	2.14	2.14	2.14
	2	2.012	2.012	2.13	2.13	2.13	2.13
	3	2.113	2.113	2.113	2.113	2.169	2.433
	4	2.088	2.132	2.132	2.154	2.154	2.243
50038	1	1.993	2.042	2.042	2.125	2.329	2.376
55324	1	2.081	2.081	2.141	2.141	2.148	2.148
56291	1	2.072	2.072	2.116	2.214	2.268	2.268
56292	1	1.996	1.996	2.204	2.204	2.37	2.37
56293	1	2.097	2.097	2.167	2.167	2.19	2.19
	2	2.036	2.08	2.109	2.176	2.194	2.393
59865	4	2.01	2.01	2.209	2.209	2.319	2.319
61211	1	2.115	2.115	2.147	2.147	2.193	2.193
	2	2.082	2.082	2.187	2.187	2.229	2.229
	3	2.07	2.074	2.104	2.15	2.16	2.198
61695	1	2.085	2.085	2.193	2.193	2.205	2.205
	2	2.062	2.082	2.115	2.154	2.229	2.242
	3	2.062	2.112	2.159	2.165	2.204	2.339
63500	1	2.019	2.019	2.149	2.149	2.169	2.169
	2	2.04	2.04	2.181	2.181	2.186	2.186
67046	1	2.08	2.08	2.08	2.202	2.202	2.202
67139	1	2.03	2.03	2.213	2.213	2.213	2.213
	2	2.101	2.101	2.147	2.147	2.158	2.158
67514	1	2.041	2.041	2.094	2.094	2.358	2.358
	4	1.999	1.999	2.136	2.136	2.25	2.25
	5	2.123	2.123	2.156	2.156	2.308	2.308
68452	1	2.116	2.116	2.116	2.116	2.116	2.116
71129	1	2.094	2.094	2.113	2.113	2.135	2.135
71345	1	2.05	2.05	2.103	2.103	2.228	2.228
72388	1	2.026	2.062	2.066	2.083	2.328	2.342
	2	2.108	2.12	2.121	2.121	2.174	2.174
	3	2.106	2.106	2.13	2.13	2.213	2.213
79309	2	2.045	2.078	2.089	2.131	2.202	2.335
	3	2.056	2.08	2.147	2.158	2.193	2.574
80322	1	2.079	2.081	2.088	2.096	2.115	2.241
	2	2.077	2.077	2.088	2.088	2.164	2.164
85698	3	2.081	2.135	2.135	2.153	2.153	2.155
85726	1	2.073	2.08	2.083	2.084	2.224	2.268
	2	2.028	2.029	2.082	2.142	2.156	2.267
86582	1	2.064	2.089	2.168	2.189	2.224	2.256
88719	2	2.107	2.107	2.117	2.117	2.134	2.134
89787	1	2.106	2.106	2.118	2.118	2.176	2.176
	2	2.014	2.014	2.167	2.167	2.329	2.329
89901	1	2.04	2.04	2.166	2.166	2.242	2.242
93973	1	2.132	2.132	2.132	2.132	2.132	2.132
95865	1	2.106	2.106	2.118	2.118	2.13	2.13
96484	1	2.097	2.097	2.097	2.097	2.097	2.097
97295	2	2.081	2.081	2.093	2.093	2.164	2.164
97719	1	2.118	2.118	2.141	2.141	2.148	2.148
99949	1	2.1	2.1	2.105	2.105	2.13	2.13
100078	1	2.12	2.12	2.13	2.13	2.141	2.141
100552	1	2.137	2.137	2.137	2.137	2.137	2.137
100678	1	2.144	2.144	2.144	2.144	2.144	2.144
100826	1	2.134	2.134	2.154	2.154	2.154	2.154
	2	1.933	2.065	2.153	2.153	2.159	2.159
	3	1.952	2.087	2.134	2.134	2.161	2.161
109974	1	2.103	2.103	2.132	2.132	2.174	2.174
	2	2.098	2.098	2.153	2.153	2.176	2.176
150181	1	2.005	2.045	2.053	2.192	2.291	2.56
	2	2.016	2.126	2.137	2.143	2.195	2.303
151255	1	2.093	2.093	2.127	2.127	2.167	2.167
	2	2.083	2.083	2.153	2.153	2.18	2.18
153033	1	2.073	2.073	2.103	2.187	2.256	2.256
158138	1	2.092	2.092	2.143	2.143	2.167	2.167
160473	1	2.025	2.138	2.236	2.238	2.242	2.286
162466	1	2.025	2.138	2.236	2.238	2.242	2.286
171970	1	2.085	2.091	2.1	2.103	2.141	2.283
200477	1	2.031	2.031	2.22	2.22	2.223	2.223
200703	1	2.028	2.028	2.215	2.215	2.215	2.215
	2	2.095	2.095	2.145	2.145	2.158	2.158
201735	1	2.064	2.064	2.165	2.165	2.219	2.219
240323	1	2.088	2.088	2.136	2.136	2.189	2.189
	2	2.123	2.123	2.163	2.163	2.165	2.165
240353	1	2.059	2.108	2.119	2.141	2.168	2.245
	2	2.023	2.023	2.195	2.195	2.312	2.312
246060	1	2.013	2.088	2.114	2.273	2.291	2.333
246811	1	2.008	2.087	2.09	2.17	2.324	2.336
	2	2.033	2.129	2.168	2.171	2.181	2.211
280884	1	2.12	2.12	2.174	2.174	2.249	2.249
	2	2.047	2.084	2.121	2.125	2.126	2.202
	4	2.069	2.087	2.1	2.116	2.124	2.131
281348	2	2.112	2.119	2.137	2.203	2.253	2.306
	3	2.106	2.106	2.124	2.214	2.243	2.288
401264	1	2.103	2.103	2.14	2.14	2.14	2.14
402963	1	2.078	2.078	2.082	2.082	2.156	2.156
409493	1	2.075	2.075	2.155	2.155	2.159	2.159
409739	1	2.095	2.095	2.14	2.14	2.153	2.153
412514	1	2.09	2.095	2.102	2.134	2.159	2.187
412888	4	2.096	2.096	2.186	2.186	2.242	2.242
413607	1	2.035	2.073	2.106	2.143	2.163	2.168
	2	1.987	1.999	2.07	2.119	2.234	2.399
	3	2.047	2.047	2.074	2.074	2.149	2.149
	4	2.033	2.033	2.112	2.112	2.205	2.205
414247	1	2.112	2.118	2.118	2.129	2.17	2.17
414254	1	2.053	2.085	2.087	2.13	2.18	2.208
415989	1	2.061	2.065	2.068	2.135	2.245	2.293
48142	5	2.154	2.154	2.154	2.154	2.612	2.612	2.612	2.612
71896	1	2.221	2.221	2.221	2.221	2.371	2.371	2.371	2.371
75640	2	2.229	2.229	2.229	2.229	2.368	2.368	2.368	2.368
75641	2	2.257	2.257	2.257	2.257	2.373	2.373	2.373	2.373
82401	2	2.038	2.038	2.066	2.066	2.66	2.66	2.722	2.722
