# Supplementary material for: Bond-length distributions for ions bonded to oxygen: results for the transition metals and quantification of the factors underlying bond-length variation in inorganic solids
Source: IUCrJ. 2020 Jun 9;7(Pt 4):581–629. doi: 10.1107/S2052252520005928 (PMC7340253; doi:10.1107/S2052252520005928)
Supplement: Supplementary file 2 [file m-07-00581-sup2.zip › Fe3+.txt]

1118	1	1.831	1.877	1.893	1.913
	2	1.843	1.85	1.933	1.965
	3	1.842	1.885	1.896	1.914
2478	1	1.826	1.867	1.879	1.906
	2	1.839	1.841	1.925	1.947
	3	1.835	1.879	1.882	1.903
2485	1	1.87	1.883	1.901	1.905
8031	1	1.851	1.851	1.851	1.851
10103	4	1.855	1.858	1.858	1.915
	5	1.824	1.858	1.869	1.887
32698	1	1.838	1.855	1.864	1.905
35768	1	1.88	1.88	1.88	1.88
35769	2	1.879	1.879	1.879	1.915
36612	1	1.837	1.839	1.902	1.902
40071	1	1.811	1.871	1.871	1.922
48178	1	1.85	1.871	1.871	1.871
49549	1	1.886	1.886	1.886	1.886
61389	3	1.832	1.861	1.884	1.893
65364	5	1.79	1.932	1.932	1.932
	6	1.813	1.813	1.813	1.922
67170	1	1.859	1.866	1.902	1.914
	2	1.873	1.878	1.88	1.949
67382	1	1.87	1.879	1.879	1.922
67383	1	1.847	1.847	1.882	1.938
67384	1	1.837	1.837	1.901	1.926
67557	3	1.829	1.847	1.9	1.906
	4	1.824	1.866	1.883	1.898
68618	2	1.766	1.867	1.867	1.887
69653	2	1.85	1.85	1.885	1.915
72336	2	1.864	1.864	1.886	1.939
72337	2	1.818	1.853	1.853	1.867
80139	2	1.871	1.871	1.871	1.871
81666	6	1.797	1.873	1.881	1.908
83285	2	1.905	1.905	1.905	1.913
	3	1.764	1.884	1.884	1.884
94350	1	1.828	1.848	1.873	1.879
	2	1.843	1.864	1.867	1.877
	3	1.834	1.848	1.86	1.901
	4	1.844	1.856	1.859	1.873
94467	1	1.857	1.859	1.859	1.861
	2	1.844	1.849	1.858	1.872
154290	1	1.836	1.841	1.936	1.938
154370	1	1.851	1.857	1.87	1.922
154371	1	1.844	1.844	1.942	1.946
154372	1	1.839	1.914	1.927	1.927
174315	1	1.881	1.888	1.906	1.965
174317	1	1.81	1.878	1.915	1.92
174319	1	1.862	1.862	1.862	1.862
174320	1	1.848	1.88	1.887	1.889
201095	3	1.794	1.869	1.869	1.869
201654	3	1.893	1.894	1.894	1.894
201795	1	1.851	1.851	1.851	1.851
202518	3	1.896	1.896	1.896	1.899
203076	3	1.885	1.889	1.889	1.889
280902	2	1.851	1.852	1.872	1.881
405910	2	1.818	1.863	1.863	1.903
405911	2	1.826	1.855	1.855	1.895
405912	2	1.853	1.853	1.873	1.923
412212	1	1.885	1.887	1.898	1.929
412877	1	1.864	1.871	1.873	1.873
413270	1	1.856	1.862	1.916	1.924
415753	1	1.841	1.851	1.899	1.899
	2	1.849	1.849	1.891	1.907
	3	1.86	1.869	1.871	1.942
965	1	1.871	1.888	1.924	1.99	2.156
36039	2	1.892	1.893	1.944	1.95	1.995
36207	1	1.892	1.917	1.92	1.92	2.19
	3	1.932	1.932	1.978	1.978	2.049
61389	4	1.923	1.934	1.951	1.971	2.139
	5	1.918	1.924	1.925	1.993	2.111
62852	10	1.943	1.943	1.997	1.997	2.02
	11	1.936	1.936	1.962	2.042	2.042
63516	10	1.924	1.924	1.999	1.999	2.014
	11	1.951	1.951	1.986	2.015	2.015
65364	11	1.936	1.936	1.999	2.022	2.022
69870	2	1.9	1.947	1.947	1.947	1.947
69871	1	1.874	1.996	1.996	1.996	1.996
69872	1	1.871	2	2	2	2
73978	1	1.876	1.879	1.911	2.014	2.065
81666	1	1.916	1.964	1.966	1.973	1.987
96359	3	1.874	1.91	1.982	1.987	1.987
203076	4	1.868	1.874	1.913	1.968	2.202
249179	2	1.865	1.889	1.92	1.927	2.207
280905	4	1.874	1.887	1.927	1.999	2.017
406577	1	1.857	1.919	2.015	2.015	2.018
303	1	1.942	1.942	1.957	1.957	2.144	2.144
	2	1.906	1.973	1.989	2.059	2.114	2.204
627	1	1.944	1.96	1.966	1.993	2.036	2.111
934	1	1.967	1.976	1.998	2.014	2.035	2.051
	2	1.943	1.987	1.994	1.996	2.004	2.06
961	1	1.974	1.974	1.999	1.999	2.007	2.007
1146	2	1.955	1.955	1.986	1.986	2.081	2.081
1438	1	1.913	1.994	2.011	2.013	2.022	2.063
	2	1.945	1.978	2.007	2.011	2.024	2.077
	3	1.912	1.985	2.021	2.033	2.035	2.078
2477	1	1.955	1.96	1.973	2.002	2.049	2.137
4191	1	1.952	1.952	1.958	1.958	2.002	2.243
4345	3	1.86	1.931	1.973	2.034	2.183	2.203
	4	1.985	2.022	2.032	2.038	2.083	2.186
8180	1	1.914	1.929	1.983	2.085	2.123	2.167
	2	1.879	1.905	1.914	2.032	2.083	2.136
8282	1	1.911	1.982	1.997	2.045	2.08	2.179
	2	1.953	1.974	1.987	1.99	2.082	2.09
8283	1	1.953	1.977	2.041	2.069	2.121	2.182
9766	1	1.962	1.976	1.982	2.02	2.064	2.169
	3	1.963	1.972	2.002	2.012	2.036	2.041
9825	1	1.933	1.944	2.008	2.056	2.134	2.194
10103	1	1.985	1.985	2.015	2.015	2.015	2.015
	2	2.008	2.008	2.008	2.008	2.08	2.08
	3	2.003	2.003	2.019	2.019	2.059	2.059
12107	1	1.983	1.983	1.983	1.983	2.062	2.062
14003	1	1.997	1.997	1.997	1.997	1.997	1.997
	2	1.996	1.996	1.996	1.996	1.996	1.996
	3	1.992	1.992	1.992	1.993	1.993	1.993
	4	2.003	2.003	2.003	2.006	2.006	2.006
14193	1	1.915	1.985	1.986	2.011	2.03	2.139
	2	1.939	1.98	2.008	2.009	2.013	2.095
	3	1.944	1.977	2.003	2.003	2.013	2.112
15550	1	1.959	1.989	1.99	1.995	2.002	2.017
16402	1	1.89	1.977	1.987	2.003	2.026	2.046
	2	1.961	1.967	1.978	2.015	2.03	2.037
	3	1.916	1.989	1.991	2.006	2.024	2.055
	4	1.911	1.943	1.987	2.02	2.044	2.059
	5	1.95	1.955	1.971	2.012	2.072	2.087
	7	1.91	1.984	1.985	2.004	2.034	2.079
	8	1.913	1.926	1.947	2.028	2.05	2.092
20530	1	2.026	2.026	2.026	2.026	2.026	2.026
20765	3	1.897	1.921	1.978	2.021	2.044	2.222
	4	1.886	2.015	2.03	2.04	2.103	2.109
20782	1	1.976	1.976	1.996	1.996	2.002	2.002
20802	1	1.953	1.953	1.953	2.071	2.071	2.071
22368	1	1.98	1.98	1.98	1.984	1.984	1.984
	2	1.984	1.984	1.984	1.993	1.993	1.993
23007	1	1.934	1.934	1.934	1.934	2.116	2.116
26554	1	1.928	2	2	2.01	2.01	2.128
	2	1.943	1.953	1.961	2.048	2.062	2.107
29155	1	1.98	1.98	1.98	1.98	1.98	1.98
31341	1	1.959	1.964	1.979	1.981	1.999	2.004
	2	1.956	1.973	1.979	1.999	2.022	2.04
32641	2	1.885	1.918	2.026	2.026	2.17	2.224
34073	1	1.996	1.996	2.005	2.005	2.017	2.017
34209	1	1.879	1.952	1.997	1.997	2.238	2.238
34474	1	2.028	2.028	2.028	2.028	2.028	2.028
34950	1	1.969	1.969	1.983	1.983	2	2
35769	1	1.95	1.95	2.011	2.011	2.058	2.058
36039	1	1.931	1.953	1.977	1.992	2.104	2.167
36515	2	1.945	1.977	1.982	1.99	2.003	2.005
36588	2	1.964	1.964	1.973	1.973	2.088	2.088
	3	1.93	1.948	2.003	2.004	2.015	2.132
	4	1.938	1.94	1.952	2.082	2.092	2.135
37328	1	1.936	1.95	2.032	2.035	2.045	2.055
	2	1.869	1.967	1.996	2.026	2.065	2.1
38367	1	1.927	1.956	1.992	2.003	2.038	2.042
39654	1	1.935	1.967	1.968	1.979	2.163	2.164
	2	1.941	1.952	1.952	1.974	2.107	2.152
39732	1	1.966	1.966	2.001	2.001	2.049	2.049
	2	1.946	1.952	1.97	2.039	2.057	2.058
40071	2	1.964	1.964	1.964	2.192	2.192	2.192
40256	1	1.957	1.957	1.973	2.065	2.116	2.116
40380	1	1.935	1.937	1.941	2.021	2.076	2.096
	2	1.918	1.96	1.989	1.992	2.034	2.085
40524	1	1.976	1.976	2.022	2.022	2.036	2.036
	2	1.967	1.967	2.014	2.014	2.056	2.056
	3	1.913	2.027	2.044	2.056	2.063	2.107
	4	1.943	1.974	1.991	2.05	2.158	2.164
47107	1	1.942	1.963	1.965	2.005	2.037	2.067
48142	2	1.942	1.942	1.969	1.969	2.155	2.155
50476	1	1.945	1.968	1.992	2	2.012	2.014
50628	1	2.019	2.019	2.019	2.019	2.019	2.019
50661	1	1.946	1.952	1.979	1.984	2.029	2.034
	2	1.951	1.951	1.993	1.993	2.02	2.02
50706	1	1.943	1.95	2.006	2.027	2.086	2.117
51901	1	1.933	1.981	1.998	2.068	2.108	2.119
54875	1	1.949	1.953	1.994	1.994	2.045	2.108
54876	1	1.955	1.971	1.984	1.988	2.018	2.093
56372	1	1.947	1.947	1.947	2.112	2.112	2.112
56823	1	1.975	1.976	1.996	2.008	2.01	2.028
59865	1	1.89	1.919	1.987	2.015	2.095	2.177
	3	1.852	2.017	2.033	2.043	2.051	2.086
61389	1	1.923	1.923	2.022	2.022	2.072	2.072
62056	1	1.97	1.973	2.004	2.027	2.027	2.036
62057	1	1.991	2.003	2.006	2.01	2.025	2.027
62242	1	1.926	1.93	1.985	2.003	2.06	2.158
62320	2	1.949	1.961	1.978	2.007	2.1	2.132
62724	6	1.982	1.982	1.982	2.081	2.081	2.081
	7	1.928	1.928	1.981	2.085	2.116	2.116
63717	1	1.974	1.974	1.974	2.08	2.08	2.08
64729	1	1.953	1.953	2.007	2.062	2.062	2.128
65026	1	1.925	1.941	1.971	2.034	2.063	2.18
	2	1.917	1.917	2.012	2.033	2.063	2.168
65341	2	2.06	2.06	2.06	2.06	2.06	2.06
65619	1	1.922	1.94	1.947	1.995	2.078	2.142
65648	1	1.959	1.975	1.99	1.997	2.002	2.072
66015	1	1.931	1.931	1.931	2.215	2.215	2.215
66398	3	1.932	1.932	1.932	2.247	2.247	2.247
	4	2.005	2.005	2.005	2.005	2.005	2.005
	5	1.98	1.98	2.012	2.013	2.055	2.055
	6	2.034	2.034	2.034	2.034	2.034	2.034
66399	3	1.928	1.928	1.928	2.238	2.238	2.238
	4	2.009	2.009	2.009	2.009	2.009	2.009
	5	1.982	1.982	2.013	2.014	2.053	2.053
	6	2.035	2.035	2.035	2.035	2.035	2.035
66400	3	1.929	1.929	1.929	2.231	2.231	2.231
	4	2.005	2.005	2.005	2.005	2.005	2.005
	5	1.981	1.981	2.01	2.011	2.052	2.052
	6	2.032	2.032	2.032	2.032	2.032	2.032
66401	3	1.926	1.926	1.926	2.22	2.22	2.22
	4	2.004	2.004	2.004	2.004	2.004	2.004
	5	1.983	1.983	2.012	2.014	2.049	2.049
	6	2.026	2.026	2.026	2.026	2.026	2.026
66541	1	1.926	1.926	1.926	2.095	2.095	2.095
66546	1	2.028	2.028	2.028	2.028	2.028	2.028
66719	1	1.953	1.967	1.981	1.989	2.009	2.014
	2	1.956	1.969	1.982	2.019	2.031	2.066
66753	6	1.951	1.951	2.059	2.07	2.084	2.087
67383	2	1.949	1.949	1.949	2.147	2.147	2.147
67384	2	1.938	1.938	1.938	2.126	2.126	2.126
67508	1	1.903	1.94	2.022	2.027	2.095	2.207
	2	1.883	2.024	2.033	2.083	2.104	2.106
67514	2	1.887	1.924	2.025	2.065	2.07	2.093
67916	1	1.96	2.024	2.024	2.027	2.027	2.045
67999	1	1.886	1.973	1.993	2.059	2.082	2.157
	2	1.924	1.991	1.993	2.009	2.009	2.076
68352	1	1.952	1.952	1.977	2.029	2.029	2.073
68564	1	1.865	1.887	1.924	2.098	2.123	2.16
	2	1.894	1.902	2.042	2.049	2.08	2.142
68618	1	1.997	1.997	1.997	2.149	2.149	2.149
68902	1	1.943	1.981	1.981	2.01	2.06	2.063
69062	1	2.015	2.015	2.015	2.015	2.015	2.015
69132	1	1.972	1.972	1.998	1.998	2.003	2.003
69197	1	1.957	1.969	1.98	2.024	2.038	2.045
69345	1	1.878	1.98	1.983	2.01	2.066	2.079
	2	1.889	1.9	2.002	2.022	2.103	2.151
69615	1	1.948	1.948	2.074	2.074	2.074	2.093
69671	1	1.936	1.937	2.002	2.003	2.051	2.141
71129	2	1.886	1.903	1.916	2.059	2.104	2.13
72336	1	1.981	1.981	1.981	2.15	2.15	2.15
72337	1	1.973	1.973	1.973	2.159	2.159	2.159
72645	1	1.954	1.954	1.968	1.995	2.07	2.102
	2	1.927	1.948	1.979	2.035	2.08	2.116
73866	1	1.979	1.983	1.992	1.996	2.008	2.015
73925	1	1.964	1.964	1.984	1.984	2.05	2.05
	2	1.914	1.942	2.002	2.029	2.036	2.083
74001	1	1.956	1.956	2.023	2.023	2.023	2.023
74299	1	2	2	2.018	2.018	2.052	2.052
75229	1	1.94	1.951	1.956	1.976	2.09	2.153
	2	1.936	1.963	1.966	1.975	2.162	2.165
75550	1	1.99	1.99	1.99	1.99	1.99	1.99
75554	1	1.98	1.98	2.016	2.016	2.022	2.022
75642	1	1.994	1.994	1.994	1.994	1.994	1.994
75643	1	1.999	1.999	1.999	1.999	1.999	1.999
75644	1	2.001	2.001	2.001	2.001	2.001	2.001
75645	1	2.007	2.007	2.007	2.007	2.007	2.007
75646	1	2.01	2.01	2.01	2.01	2.01	2.01
	3	1.964	2.007	2.03	2.07	2.1	2.117
77506	1	1.951	1.973	1.983	2.015	2.024	2.045
78362	1	1.921	1.971	1.972	1.998	2.051	2.25
	2	1.919	1.933	1.996	2.011	2.056	2.177
78910	1	2.027	2.027	2.027	2.027	2.027	2.027
	2	2.002	2.002	2.002	2.002	2.002	2.002
78911	1	2.025	2.025	2.025	2.025	2.025	2.025
	2	2.006	2.006	2.006	2.006	2.006	2.006
79309	1	1.948	1.96	2.014	2.015	2.02	2.096
79695	1	1.916	1.926	1.996	2.048	2.06	2.151
80139	1	2.015	2.015	2.015	2.015	2.015	2.015
80140	1	2.024	2.024	2.024	2.024	2.024	2.024
80167	1	1.929	1.929	2.054	2.054	2.058	2.058
	2	1.928	1.929	2.042	2.063	2.086	2.091
80494	1	1.976	1.976	1.976	2.027	2.027	2.027
	2	1.958	1.958	1.958	2.061	2.061	2.061
80822	1	1.942	1.959	1.977	2.013	2.08	2.121
80823	1	1.938	1.963	1.986	2.009	2.105	2.119
80865	1	2	2	2.006	2.006	2.031	2.031
81103	1	1.993	1.993	1.993	1.993	1.993	1.993
	2	1.982	1.982	1.982	2.004	2.004	2.004
	3	1.992	1.992	1.992	1.992	1.992	1.992
81118	1	1.872	2.017	2.017	2.02	2.073	2.161
81559	1	1.952	2.02	2.02	2.022	2.022	2.029
81567	1	1.926	1.974	1.99	2.019	2.041	2.151
	2	1.955	1.962	2.017	2.032	2.051	2.063
81642	1	2.027	2.027	2.027	2.073	2.073	2.073
81666	2	1.945	1.945	2.069	2.069	2.141	2.141
	3	1.933	1.934	1.944	2.005	2.065	2.173
	4	1.958	1.958	2.002	2.002	2.072	2.072
	5	1.935	1.948	1.968	2.087	2.13	2.144
82025	1	1.943	1.959	1.983	1.983	2.017	2.037
	2	1.941	1.968	1.977	2.013	2.029	2.039
82161	1	2.006	2.006	2.029	2.029	2.029	2.029
82486	1	1.941	1.962	2.01	2.042	2.046	2.124
	2	1.988	1.998	2.007	2.028	2.044	2.052
	3	1.957	1.96	2.003	2.025	2.029	2.148
	4	2.004	2.008	2.024	2.033	2.084	2.085
82886	1	1.946	2.008	2.009	2.018	2.048	2.111
82887	1	1.932	1.942	1.982	2.007	2.044	2.148
	2	1.957	1.962	1.966	1.996	2.065	2.145
83285	1	1.944	1.944	1.949	2.078	2.13	2.13
	4	2.017	2.017	2.017	2.017	2.017	2.017
83436	1	1.963	1.982	2.001	2.004	2.038	2.167
85409	1	1.96	1.962	1.983	1.987	2.037	2.04
	2	1.959	1.959	2.006	2.006	2.039	2.039
87710	1	1.941	1.945	1.963	2.017	2.043	2.079
87732	1	1.961	1.972	1.976	2.021	2.023	2.032
87742	1	1.969	2.026	2.027	2.036	2.039	2.077
87744	1	1.981	1.981	2.023	2.023	2.049	2.049
89322	1	1.944	1.958	1.961	1.982	2.09	2.158
	2	1.938	1.964	1.968	1.981	2.166	2.17
90030	1	1.961	1.961	1.965	1.965	2.124	2.124
90097	1	1.892	1.957	1.965	2.012	2.053	2.143
	2	1.888	1.937	1.981	1.991	2.087	2.121
	3	1.925	1.947	2.048	2.05	2.087	2.101
	4	1.889	1.927	1.965	2.046	2.06	2.144
90413	1	1.982	1.982	1.995	1.995	2.051	2.051
	2	1.987	1.987	2.008	2.008	2.048	2.048
90414	1	1.977	1.999	2.013	2.015	2.021	2.029
90415	1	1.93	1.93	1.93	2.062	2.062	2.062
90612	1	1.966	1.974	1.983	2.003	2.005	2.147
	2	1.998	1.998	2.013	2.013	2.026	2.026
91709	2	1.96	1.996	2.023	2.031	2.037	2.049
94530	1	2.002	2.002	2.002	2.002	2.002	2.002
94640	1	2.002	2.002	2.028	2.028	2.034	2.034
95364	1	1.99	1.99	2.011	2.011	2.027	2.027
	2	1.956	1.956	1.976	1.976	2.103	2.103
95532	1	1.939	1.939	1.993	1.993	2.047	2.047
	2	1.922	1.933	2.002	2.031	2.057	2.126
96359	1	1.987	1.987	1.99	1.99	2.122	2.122
	2	1.866	1.948	1.985	1.985	2.113	2.264
96611	1	1.871	1.965	2.071	2.073	2.081	2.089
97535	1	1.957	2.002	2.039	2.051	2.06	2.093
97538	1	1.959	1.959	1.959	2.094	2.094	2.094
	2	2.029	2.029	2.029	2.09	2.09	2.09
97623	1	1.992	1.992	2.01	2.01	2.012	2.012
97665	1	1.923	1.923	2.035	2.035	2.095	2.095
98742	1	1.979	1.979	2	2	2.09	2.09
	2	2.047	2.047	2.047	2.047	2.047	2.047
100139	1	1.98	1.98	2.015	2.015	2.085	2.085
100143	2	1.998	1.998	2.03	2.088	2.094	2.137
100375	1	1.958	1.958	1.958	2.062	2.062	2.062
	2	1.948	1.948	1.948	2.017	2.017	2.017
	3	1.997	1.997	1.997	2.013	2.013	2.013
100444	1	1.988	1.996	1.999	2.026	2.071	2.089
100606	1	1.977	1.979	1.98	1.988	1.993	2.046
	2	1.959	1.989	1.989	1.991	2.003	2.027
	3	1.958	1.962	1.983	1.999	2.008	2.018
	4	1.959	1.97	1.979	1.982	1.992	2.018
100630	1	1.973	1.973	2.003	2.003	2.039	2.039
109810	1	1.994	2.004	2.009	2.02	2.024	2.036
109876	1	2.02	2.02	2.02	2.024	2.024	2.024
109877	1	1.992	2.005	2.009	2.014	2.018	2.024
109881	1	1.897	1.936	1.948	2.082	2.102	2.125
109882	1	1.935	1.935	1.942	2.088	2.103	2.11
151489	1	1.884	1.901	1.951	2.104	2.126	2.135
	2	1.913	1.955	1.98	2.015	2.128	2.136
	3	1.951	1.982	2.007	2.023	2.037	2.122
	4	1.938	1.956	1.983	2.03	2.071	2.111
	5	1.988	1.988	2.007	2.007	2.044	2.044
151490	1	1.894	1.91	1.948	2.103	2.108	2.135
	3	1.94	1.986	1.99	2.017	2.022	2.124
	4	1.929	1.978	1.98	2.019	2.068	2.097
157733	1	1.939	1.939	2.033	2.033	2.113	2.113
157733	1	1.939	1.939	2.033	2.033	2.113	2.113
157757	1	1.942	1.942	2.031	2.031	2.083	2.083
	2	1.934	1.969	1.999	2.008	2.084	2.105
157758	1	1.993	1.993	2.018	2.018	2.026	2.026
158169	1	1.957	1.968	1.969	2.02	2.07	2.088
	2	1.935	1.965	1.97	2.057	2.063	2.087
	3	1.929	1.966	2.001	2.063	2.07	2.077
	4	1.921	1.958	1.978	2.042	2.068	2.109
	5	2.004	2.013	2.019	2.023	2.062	2.076
	6	1.924	1.972	1.973	2.043	2.061	2.115
	7	1.943	1.95	1.972	2.042	2.072	2.096
159979	1	1.965	1.965	2.005	2.005	2.086	2.086
	2	1.947	1.947	2.075	2.075	2.092	2.092
162088	1	1.979	1.991	2.028	2.042	2.061	2.083
	2	1.962	1.974	2.001	2.001	2.077	2.106
	3	2.008	2.008	2.014	2.014	2.015	2.015
	4	2.013	2.013	2.016	2.016	2.038	2.038
	5	1.962	1.972	1.974	2.037	2.044	2.046
	6	1.988	1.99	1.999	2.008	2.011	2.012
	7	1.97	1.984	1.989	1.99	2.067	2.068
163283	1	2.01	2.01	2.01	2.01	2.01	2.01
163284	1	1.992	1.992	1.992	1.992	2.05	2.05
165071	1	1.961	1.965	1.987	2.001	2.023	2.025
166585	1	1.982	1.982	1.982	1.982	1.982	1.982
170945	1	1.952	1.952	2.032	2.032	2.057	2.057
	2	1.994	1.994	2.01	2.01	2.01	2.01
171138	1	2	2	2	2	2	2
	2	2.003	2.003	2.003	2.003	2.003	2.003
171440	1	1.917	1.936	1.99	1.991	2.1	2.146
171441	1	1.928	1.964	1.97	1.97	2.095	2.125
200963	1	1.988	1.988	1.988	1.988	2.05	2.05
201008	1	1.961	1.961	2.021	2.021	2.044	2.044
201095	1	1.957	1.957	1.966	2.071	2.104	2.104
	4	2.015	2.015	2.015	2.015	2.015	2.015
201654	1	2	2	2	2	2	2
	4	1.969	1.969	1.969	2.073	2.073	2.073
	5	1.932	1.932	1.986	2.091	2.114	2.114
201732	1	1.961	1.971	1.971	2.026	2.026	2.03
201735	2	1.927	1.96	1.972	1.991	2.015	2.084
201749	1	1.964	1.964	2.031	2.031	2.084	2.084
	4	1.938	1.957	1.983	2.007	2.04	2.125
	5	1.929	1.971	2.013	2.048	2.084	2.152
201917	1	1.993	1.993	1.993	1.993	1.993	1.993
202361	1	1.952	1.978	2.004	2.026	2.063	2.157
202518	1	2.005	2.005	2.005	2.005	2.005	2.005
	4	1.976	1.976	1.976	2.06	2.06	2.06
	5	1.919	1.919	1.978	2.089	2.113	2.113
202529	1	1.92	1.964	1.987	2.068	2.076	2.138
	2	1.927	1.993	1.999	2.004	2.009	2.084
202598	1	1.988	1.988	1.992	1.992	2.042	2.042
202702	1	1.884	1.884	2.194	2.194	2.194	2.194
	2	1.996	1.996	2.045	2.045	2.123	2.123
202721	1	1.986	1.986	1.986	1.986	1.986	1.986
	2	1.912	1.912	1.982	1.982	2.167	2.167
202814	1	1.936	1.982	2.002	2.004	2.007	2.012
203049	1	1.895	1.9	2.034	2.049	2.08	2.136
	2	1.882	1.901	1.914	2.086	2.108	2.162
203076	1	1.997	1.997	1.997	1.997	1.997	1.997
	4	1.964	1.964	1.964	2.05	2.05	2.05
	5	1.917	1.917	1.973	2.088	2.105	2.105
240490	1	1.909	1.931	1.989	2.03	2.031	2.391
	2	1.91	1.934	2.003	2.04	2.087	2.108
240491	1	1.908	1.943	1.992	2.027	2.028	2.376
	2	1.911	1.932	2.012	2.045	2.085	2.119
240492	1	1.909	1.942	1.981	2.028	2.033	2.371
	2	1.91	1.935	2.009	2.046	2.08	2.112
245827	1	1.938	1.938	1.938	2.129	2.129	2.129
249179	1	1.905	1.929	1.959	2.093	2.103	2.113
	3	1.992	1.992	2	2	2.005	2.005
249200	1	1.93	1.938	1.966	2.061	2.175	2.194
	2	1.946	1.973	2.022	2.037	2.048	2.084
	3	1.996	2.01	2.012	2.016	2.021	2.025
	4	1.963	1.999	2	2	2.032	2.038
249201	1	1.956	1.972	1.978	2.064	2.066	2.165
	2	1.956	1.962	2.015	2.041	2.057	2.064
	3	1.985	2.003	2.007	2.015	2.018	2.019
	4	1.96	1.984	2.003	2.007	2.018	2.038
250035	1	1.972	1.977	1.999	2.021	2.037	2.044
	2	1.949	1.989	2.014	2.015	2.016	2.12
250117	1	2.001	2.001	2.008	2.008	2.01	2.01
	2	1.952	1.952	2.008	2.008	2.039	2.039
250244	1	1.979	1.979	1.979	2.02	2.02	2.02
250262	1	1.985	1.985	1.99	1.99	2.008	2.008
250409	1	1.977	1.977	1.977	1.977	1.977	1.977
260405	1	1.989	1.989	2.017	2.017	2.037	2.037
280055	1	2.025	2.025	2.025	2.025	2.025	2.025
280904	3	1.982	1.982	1.982	2.046	2.046	2.046
	5	1.926	1.926	1.977	2.076	2.126	2.126
	6	1.972	1.972	1.972	2.065	2.065	2.065
280905	1	1.954	1.954	2.035	2.035	2.038	2.038
	2	1.929	1.929	2.031	2.031	2.099	2.099
	3	1.898	1.898	2.029	2.029	2.086	2.086
281010	1	1.953	1.963	1.975	2.007	2.01	2.132
281351	3	1.982	1.994	1.997	1.997	2.018	2.018
405910	1	1.954	1.954	1.954	2.158	2.158	2.158
405911	1	1.946	1.946	1.946	2.152	2.152	2.152
405912	1	1.948	1.948	1.948	2.134	2.134	2.134
406577	2	1.939	1.962	1.969	1.969	2.111	2.121
407796	1	1.965	1.965	2.007	2.007	2.046	2.046
407797	1	1.964	1.977	1.99	1.996	2.062	2.079
408562	1	1.949	1.981	1.982	1.989	2.011	2.041
409432	1	1.933	1.957	1.979	1.993	2.017	2.161
411044	1	1.9	1.935	2.009	2.053	2.066	2.12
412844	1	2.033	2.033	2.052	2.052	2.069	2.069
28149	1	2.078	2.088	2.105	2.108	2.113	2.145	2.145	2.173
	2	2.093	2.096	2.107	2.138	2.14	2.145	2.159	2.163
