# Supplementary material for: Bond-length distributions for ions bonded to oxygen: results for the transition metals and quantification of the factors underlying bond-length variation in inorganic solids
Source: IUCrJ. 2020 Jun 9;7(Pt 4):581–629. doi: 10.1107/S2052252520005928 (PMC7340253; doi:10.1107/S2052252520005928)
Supplement: Supplementary file 2 [file m-07-00581-sup2.zip › Hf4+.txt]

33194	1	1.919	2.003	2.097	2.119	2.207	2.241
	2	1.919	2.044	2.057	2.158	2.169	2.241
65476	1	2.022	2.022	2.096	2.096	2.111	2.142
88890	1	2.076	2.076	2.076	2.076	2.076	2.076
88891	1	2.061	2.061	2.093	2.093	2.094	2.094
	2	2.083	2.083	2.083	2.083	2.088	2.088
200925	1	2.059	2.06	2.081	2.091	2.096	2.097
250244	1	2.053	2.053	2.053	2.075	2.075	2.075
250245	1	2.039	2.039	2.062	2.062	2.103	2.103
250390	1	2.057	2.057	2.057	2.057	2.082	2.082
250391	1	2.099	2.099	2.099	2.099	2.099	2.099
407895	1	2.116	2.12	2.127	2.128	2.135	2.142	2.146
	2	2.101	2.101	2.101	2.138	2.138	2.138	2.161
407897	1	2.095	2.115	2.116	2.136	2.138	2.143	2.167
	2	2.106	2.106	2.106	2.12	2.145	2.145	2.145
1223	1	2.168	2.171	2.173	2.173	2.195	2.203	2.214	2.224
20222	1	2.086	2.111	2.216	2.221	2.221	2.227	2.25	2.259
20526	1	2.068	2.068	2.195	2.195	2.222	2.222	2.283	2.283
59111	1	2.117	2.117	2.117	2.117	2.255	2.255	2.255	2.255
62949	1	2.092	2.142	2.143	2.154	2.19	2.201	2.265	2.317
201243	1	2.106	2.118	2.15	2.157	2.177	2.183	2.282	2.324
202080	1	2.133	2.133	2.133	2.133	2.249	2.249	2.249	2.249
