# Supplementary material for: Bond-length distributions for ions bonded to oxygen: results for the transition metals and quantification of the factors underlying bond-length variation in inorganic solids
Source: IUCrJ. 2020 Jun 9;7(Pt 4):581–629. doi: 10.1107/S2052252520005928 (PMC7340253; doi:10.1107/S2052252520005928)
Supplement: Supplementary file 2 [file m-07-00581-sup2.zip › Hg2+.txt]

66275	1	1.955	1.955
32511	1	2.084	2.084	2.56	2.56
40835	1	1.972	1.972	2.834	2.834
69734	1	1.982	1.992	2.739	2.739
245275	1	2.176	2.176	2.176	2.176
280333	1	2.026	2.026	2.525	2.525
409688	1	2.032	2.032	2.675	2.675
435	2	2.078	2.134	2.327	2.406	2.438
12103	2	2.058	2.087	2.659	2.693	2.726
37265	3	2.038	2.066	2.641	2.649	2.696
635	1	2.116	2.15	2.488	2.509	2.52	2.552
1640	1	2.342	2.342	2.342	2.342	2.342	2.342
1712	1	2.26	2.28	2.332	2.382	2.472	2.499
10451	1	2.179	2.228	2.501	2.501	2.514	2.514
12103	1	2.149	2.149	2.46	2.46	2.465	2.465
59280	1	2.12	2.148	2.463	2.532	2.542	2.793
	2	2.208	2.275	2.31	2.324	2.475	2.51
74886	4	2.052	2.052	2.611	2.611	2.685	2.685
	5	2.022	2.022	2.658	2.658	2.745	2.745
81605	1	2.065	2.065	2.702	2.702	2.741	2.741
82243	4	2.051	2.051	2.567	2.567	2.578	2.578
89685	1	2.02	2.022	2.769	2.834	2.925	2.932
170061	1	2.347	2.347	2.347	2.347	2.347	2.347
170764	1	2.057	2.057	2.788	2.788	2.899	2.899
280292	1	2.173	2.251	2.284	2.368	2.493	2.503
281131	1	2.073	2.075	2.612	2.634	2.718	2.829
391133	1	2.058	2.064	2.568	2.585	2.759	2.825
409521	1	2.04	2.04	2.643	2.643	2.677	2.677
411231	1	2.353	2.353	2.353	2.353	2.353	2.353
413511	1	2.066	2.066	2.67	2.67	2.687	2.687
413514	1	2.06	2.078	2.633	2.633	2.755	2.755
413515	1	2.064	2.08	2.608	2.608	2.747	2.747
413516	1	2.084	2.1	2.596	2.596	2.703	2.703
414035	5	2.319	2.319	2.319	2.389	2.389	2.389
416147	1	2.285	2.285	2.285	2.285	2.495	2.495
2224	1	2.095	2.12	2.474	2.509	2.549	2.647	2.785
4150	1	2.055	2.064	2.655	2.672	2.694	2.724	2.743
37265	1	1.99	1.998	2.608	2.756	2.797	2.806	2.808
	2	2.064	2.11	2.675	2.753	2.801	2.853	2.893
281131	2	2.243	2.284	2.442	2.493	2.55	2.557	2.601
281287	1	2.225	2.229	2.236	2.24	2.792	2.808	2.988
281591	1	2.108	2.109	2.638	2.638	2.736	2.736	2.739
412549	1	2.196	2.297	2.359	2.532	2.577	2.607	2.73
413033	1	2.215	2.332	2.371	2.478	2.591	2.695	2.747
12114	1	2.394	2.414	2.414	2.494	2.494	2.548	2.548	2.566
24405	1	2.433	2.433	2.433	2.433	2.566	2.566	2.566	2.566
24406	1	2.335	2.341	2.417	2.42	2.517	2.549	2.579	2.716
71604	1	2.488	2.488	2.488	2.488	2.488	2.488	2.488	2.488
100316	1	2.221	2.221	2.285	2.421	2.704	2.704	2.772	2.893
173394	1	2.334	2.346	2.386	2.404	2.463	2.582	2.607	2.71
280914	1	2.287	2.293	2.312	2.411	2.612	2.676	2.738	2.841
	2	2.225	2.295	2.301	2.341	2.686	2.686	2.796	2.906
