# Supplementary material for: Bond-length distributions for ions bonded to oxygen: results for the transition metals and quantification of the factors underlying bond-length variation in inorganic solids
Source: IUCrJ. 2020 Jun 9;7(Pt 4):581–629. doi: 10.1107/S2052252520005928 (PMC7340253; doi:10.1107/S2052252520005928)
Supplement: Supplementary file 2 [file m-07-00581-sup2.zip › Ir4+.txt]

67826	1	1.902	1.902	1.902	1.902
71624	1	1.908	1.908	1.929	1.929
	2	1.91	1.91	1.91	1.91
74912	1	1.897	1.9	1.905	1.913
75045	1	1.906	1.906	1.917	1.917
33863	1	1.994	1.994	2.031	2.031	2.032	2.032
	2	1.92	1.978	2.001	2.034	2.045	2.096
61217	1	1.999	1.999	1.999	1.999	1.999	1.999
69720	1	1.975	1.996	1.996	2.018	2.037	2.037
	2	2.014	2.014	2.014	2.014	2.043	2.043
	3	2.018	2.018	2.021	2.021	2.029	2.039
	4	2.021	2.021	2.036	2.036	2.036	2.036
73188	1	1.985	1.985	1.995	1.995	2.012	2.012
280873	1	2.02	2.02	2.02	2.02	2.02	2.02
280874	1	2.013	2.013	2.013	2.013	2.013	2.013
280875	1	2.013	2.013	2.013	2.013	2.013	2.013
