# Supplementary material for: Bond-length distributions for ions bonded to oxygen: results for the transition metals and quantification of the factors underlying bond-length variation in inorganic solids
Source: IUCrJ. 2020 Jun 9;7(Pt 4):581–629. doi: 10.1107/S2052252520005928 (PMC7340253; doi:10.1107/S2052252520005928)
Supplement: Supplementary file 2 [file m-07-00581-sup2.zip › Ir5+.txt]

50169	1	1.974	1.974	1.974	1.974	1.974	1.974
61692	1	1.997	1.997	1.997	1.997	1.997	1.997
71602	1	1.997	1.997	1.997	1.997	1.997	1.997
96218	1	1.971	1.971	1.971	1.971	1.971	1.971
404507	1	1.983	1.983	2.01	2.01	2.01	2.01
405134	1	1.997	1.997	1.997	1.997	1.997	1.997
