# Supplementary material for: Bond-length distributions for ions bonded to oxygen: results for the transition metals and quantification of the factors underlying bond-length variation in inorganic solids
Source: IUCrJ. 2020 Jun 9;7(Pt 4):581–629. doi: 10.1107/S2052252520005928 (PMC7340253; doi:10.1107/S2052252520005928)
Supplement: Supplementary file 2 [file m-07-00581-sup2.zip › Mn2+.txt]

15508	1	1.953	1.981	2.028	2.04
	2	1.997	2.047	2.082	2.194
41243	5	2.013	2.055	2.07	2.092
49021	1	2.024	2.024	2.034	2.135
62661	2	2.039	2.054	2.054	2.054
66850	1	2.036	2.036	2.036	2.036
68174	1	2.04	2.04	2.04	2.04
76612	1	2.026	2.026	2.026	2.026
78840	2	2.017	2.025	2.032	2.041
89834	1	2.085	2.085	2.085	2.085
36658	1	2.044	2.044	2.057	2.125	2.125
36660	1	2.068	2.146	2.146	2.151	2.151
59587	3	2.098	2.124	2.141	2.143	2.232
62680	3	2.109	2.13	2.147	2.159	2.267
72011	1	2.029	2.08	2.08	2.135	2.135
78657	1	2.059	2.124	2.157	2.164	2.25
78658	1	2.095	2.108	2.121	2.211	2.257
94318	1	2.077	2.154	2.154	2.169	2.169
95717	1	2.081	2.081	2.121	2.167	2.229
99536	1	2.131	2.151	2.165	2.185	2.226
	2	2.107	2.179	2.187	2.192	2.207
108846	3	2.075	2.142	2.146	2.251	2.261
250082	4	2.067	2.076	2.113	2.186	2.202
	5	2.061	2.106	2.128	2.132	2.242
411377	6	2.094	2.11	2.139	2.177	2.189
	7	2.108	2.159	2.174	2.186	2.212
	9	2.024	2.099	2.158	2.172	2.177
411973	1	2.085	2.125	2.165	2.169	2.194
	2	2.088	2.094	2.106	2.119	2.197
	6	2.097	2.105	2.111	2.132	2.155
	7	2.076	2.119	2.12	2.198	2.217
412152	3	2.066	2.123	2.131	2.147	2.24
	5	2.077	2.081	2.121	2.194	2.208
415107	1	2.098	2.114	2.132	2.148	2.205
13	1	2.147	2.147	2.147	2.148	2.148	2.148
962	2	2.133	2.133	2.221	2.221	2.235	2.235
1198	1	2.131	2.153	2.166	2.18	2.229	2.244
	2	2.156	2.158	2.194	2.214	2.298	2.407
	3	2.107	2.116	2.173	2.21	2.327	2.453
	4	2.098	2.165	2.232	2.259	2.296	2.384
	5	2.076	2.076	2.179	2.225	2.293	2.585
8188	1	2.111	2.153	2.205	2.22	2.282	2.312
	2	2.101	2.143	2.221	2.27	2.291	2.291
	3	2.089	2.137	2.143	2.225	2.373	2.623
	4	2.156	2.177	2.209	2.215	2.238	2.301
9864	1	2.223	2.223	2.223	2.223	2.223	2.223
12137	1	2.221	2.221	2.221	2.221	2.235	2.235
	2	2.217	2.217	2.239	2.239	2.242	2.242
	3	2.158	2.158	2.186	2.186	2.199	2.199
14029	1	2.149	2.151	2.169	2.178	2.242	2.314
14038	1	2.093	2.127	2.143	2.164	2.177	2.21
15554	1	2.15	2.182	2.207	2.21	2.229	2.242
16433	1	2.153	2.154	2.171	2.181	2.25	2.314
22367	1	2.157	2.157	2.176	2.19	2.195	2.211
26376	1	2.167	2.167	2.2	2.2	2.25	2.25
	2	2.137	2.155	2.155	2.278	2.319	2.319
26556	1	2.148	2.15	2.214	2.222	2.225	2.27
	2	2.155	2.162	2.19	2.203	2.214	2.381
26908	1	2.105	2.15	2.179	2.186	2.254	2.34
	2	2.056	2.141	2.143	2.21	2.253	2.346
	3	2.087	2.162	2.23	2.233	2.252	2.272
	4	2.095	2.124	2.162	2.196	2.36	2.466
	5	2.101	2.109	2.17	2.202	2.594	2.613
	6	2.149	2.212	2.215	2.23	2.25	2.277
29203	1	2.134	2.134	2.134	2.3	2.3	2.3
29536	1	2.165	2.165	2.191	2.191	2.227	2.227
29556	1	2.054	2.199	2.205	2.205	2.209	2.338
	2	2.112	2.142	2.22	2.238	2.256	2.329
31146	1	2.095	2.124	2.162	2.206	2.209	2.435
34561	1	2.149	2.149	2.202	2.202	2.202	2.202
	2	2.142	2.142	2.228	2.228	2.27	2.27
38100	1	2.139	2.179	2.19	2.198	2.204	2.274
39678	1	2.109	2.124	2.131	2.205	2.208	2.707
39726	1	2.15	2.151	2.188	2.193	2.2	2.204
39835	1	2.103	2.103	2.106	2.16	2.179	2.316
	2	2.115	2.121	2.124	2.152	2.259	2.298
40850	1	2.094	2.094	2.233	2.233	2.233	2.233
41243	1	2.11	2.11	2.213	2.213	2.274	2.274
	2	2.138	2.167	2.186	2.197	2.214	2.252
	3	2.141	2.185	2.199	2.225	2.238	2.267
	4	2.116	2.138	2.236	2.249	2.283	2.309
53595	1	2.159	2.159	2.179	2.179	2.189	2.189
54020	1	2.126	2.126	2.126	2.216	2.216	2.216
54823	1	2.168	2.173	2.195	2.201	2.22	2.341
	4	2.153	2.166	2.168	2.173	2.335	2.423
59393	1	2.078	2.078	2.221	2.221	2.268	2.268
59587	1	2.165	2.165	2.192	2.192	2.279	2.279
	2	2.13	2.15	2.154	2.155	2.188	2.277
	4	2.132	2.14	2.143	2.168	2.195	2.201
60006	1	2.11	2.11	2.11	2.28	2.28	2.28
60841	1	2.123	2.129	2.18	2.21	2.212	2.249
61076	1	2.157	2.157	2.189	2.189	2.196	2.196
61078	1	2.078	2.078	2.155	2.155	2.307	2.307
61676	1	2.166	2.166	2.169	2.169	2.169	2.169
	2	2.186	2.186	2.186	2.186	2.22	2.22
62661	1	2.162	2.162	2.162	2.162	2.162	2.162
62680	1	2.189	2.189	2.199	2.199	2.27	2.27
	2	2.143	2.144	2.152	2.196	2.199	2.203
	4	2.155	2.156	2.165	2.173	2.176	2.306
63248	1	2.047	2.047	2.142	2.142	2.281	2.281
63431	1	2.089	2.12	2.152	2.156	2.222	2.391
	3	2.145	2.153	2.178	2.201	2.341	2.357
64790	1	2.103	2.207	2.208	2.208	2.302	2.302
65359	1	2.12	2.12	2.12	2.28	2.28	2.28
65686	1	2.103	2.157	2.161	2.214	2.214	2.226
65944	1	2.179	2.19	2.191	2.193	2.196	2.199
66968	1	2.128	2.128	2.161	2.161	2.198	2.206
68637	1	2.179	2.179	2.186	2.186	2.197	2.197
	2	2.115	2.132	2.168	2.177	2.19	2.258
	3	2.136	2.153	2.161	2.177	2.186	2.252
71344	1	2.123	2.123	2.135	2.135	2.284	2.284
72295	1	2.105	2.105	2.122	2.122	2.207	2.207
72643	1	2.149	2.153	2.163	2.165	2.183	2.309
	2	2.123	2.139	2.177	2.19	2.195	2.22
72644	3	2.118	2.133	2.181	2.213	2.244	2.304
73243	1	2.093	2.093	2.093	2.331	2.331	2.331
73936	1	2.157	2.157	2.191	2.191	2.214	2.214
73991	2	2.112	2.112	2.112	2.112	2.433	2.433
74600	1	2.169	2.181	2.187	2.201	2.214	2.271
74952	1	2.095	2.108	2.199	2.239	2.26	2.332
74964	1	2.117	2.117	2.17	2.17	2.21	2.21
75509	1	2.095	2.095	2.126	2.126	2.356	2.356
78659	1	2.201	2.205	2.242	2.256	2.26	2.289
79146	1	2.137	2.198	2.204	2.227	2.269	2.287
	2	2.192	2.192	2.21	2.21	2.315	2.315
79165	1	2.225	2.225	2.225	2.225	2.225	2.225
79315	1	2.047	2.179	2.185	2.2	2.286	2.409
79357	2	2.086	2.09	2.184	2.219	2.247	2.421
79417	1	2.218	2.218	2.221	2.221	2.271	2.271
	2	2.127	2.159	2.162	2.172	2.197	2.226
79476	1	2.03	2.104	2.141	2.154	2.203	2.643
	2	2.107	2.11	2.2	2.272	2.278	2.539
79533	1	2.21	2.21	2.215	2.215	2.276	2.276
	2	2.128	2.154	2.17	2.18	2.195	2.237
80118	1	2.105	2.122	2.139	2.204	2.232	2.257
	2	2.112	2.148	2.16	2.208	2.278	2.364
80917	1	2.145	2.145	2.178	2.178	2.21	2.21
81422	1	2.142	2.142	2.158	2.158	2.19	2.19
81423	1	2.131	2.131	2.144	2.144	2.161	2.2
81424	1	2.097	2.105	2.15	2.179	2.215	2.233
81640	3	2.02	2.082	2.18	2.18	2.245	2.245
81993	1	2.038	2.107	2.125	2.17	2.185	2.308
	2	2.136	2.137	2.184	2.198	2.223	2.287
	3	2.09	2.112	2.118	2.118	2.315	2.491
	4	2.146	2.16	2.165	2.168	2.224	2.311
82414	1	2.113	2.128	2.158	2.194	2.208	2.3
	2	2.157	2.162	2.166	2.197	2.204	2.22
82490	1	2.087	2.116	2.135	2.221	2.232	2.398
82492	1	2.172	2.177	2.189	2.199	2.205	2.209
83218	1	2.111	2.115	2.118	2.136	2.177	2.556
84256	1	2.128	2.132	2.168	2.183	2.346	2.468
	2	2.101	2.146	2.191	2.275	2.302	2.385
85042	1	2.141	2.141	2.17	2.17	2.187	2.187
86893	1	2.151	2.164	2.164	2.165	2.201	2.208
87427	6	2.077	2.077	2.164	2.212	2.333	2.333
87486	1	2.059	2.071	2.094	2.177	2.222	2.633
87742	2	2.113	2.157	2.183	2.192	2.215	2.326
	3	2.083	2.166	2.181	2.204	2.207	2.319
	4	2.106	2.168	2.18	2.2	2.222	2.308
	5	2.12	2.172	2.182	2.213	2.297	2.344
	6	2.141	2.144	2.15	2.214	2.242	2.326
	7	2.136	2.142	2.176	2.245	2.267	2.327
88689	1	2.139	2.139	2.198	2.198	2.218	2.218
89319	1	2.167	2.167	2.179	2.179	2.382	2.382
	2	2.188	2.192	2.193	2.222	2.224	2.308
89845	1	2.117	2.137	2.162	2.235	2.244	2.256
89862	1	2.175	2.175	2.182	2.182	2.265	2.265
	2	2.115	2.126	2.228	2.244	2.266	2.282
	3	2.141	2.141	2.187	2.187	2.355	2.355
93650	1	2.079	2.107	2.148	2.201	2.205	2.249
	2	2.084	2.086	2.161	2.206	2.236	2.299
94511	1	2.121	2.128	2.173	2.185	2.201	2.227
	2	2.093	2.11	2.136	2.149	2.154	2.275
	3	2.063	2.113	2.14	2.148	2.185	2.188
	4	2.106	2.108	2.125	2.163	2.18	2.233
95363	1	2.122	2.149	2.149	2.16	2.243	2.415
	2	2.137	2.152	2.198	2.228	2.236	2.279
95503	1	2.223	2.223	2.223	2.223	2.223	2.223
95717	2	2.028	2.169	2.169	2.241	2.436	2.436
	3	2.115	2.129	2.146	2.185	2.23	2.544
95862	1	2.153	2.173	2.173	2.196	2.212	2.214
96783	1	2.178	2.178	2.184	2.184	2.194	2.194
97310	1	2.184	2.184	2.221	2.221	2.247	2.247
98180	1	2.09	2.11	2.152	2.196	2.257	2.338
	2	2.14	2.142	2.171	2.181	2.201	2.304
	3	2.12	2.143	2.164	2.165	2.296	2.444
98679	1	2.145	2.145	2.181	2.181	2.248	2.248
98680	1	2.151	2.151	2.165	2.165	2.248	2.248
98941	1	2.125	2.13	2.164	2.204	2.211	2.302
	2	2.152	2.166	2.18	2.216	2.269	2.336
	3	2.131	2.131	2.231	2.231	2.243	2.243
99594	1	2.092	2.092	2.183	2.183	2.243	2.243
99947	1	2.165	2.165	2.165	2.165	2.209	2.209
100082	1	2.113	2.116	2.159	2.188	2.412	2.46
	2	2.133	2.152	2.217	2.257	2.28	2.513
100183	1	2.098	2.098	2.098	2.098	2.346	2.346
	2	2.18	2.18	2.205	2.205	2.345	2.345
	3	2.135	2.161	2.172	2.217	2.235	2.363
100415	1	2.086	2.102	2.165	2.205	2.225	2.239
	2	2.091	2.111	2.188	2.217	2.237	2.251
100431	1	2.067	2.067	2.183	2.183	2.312	2.312
100433	2	2.139	2.143	2.143	2.292	2.324	2.324
100677	1	2.19	2.19	2.19	2.19	2.19	2.19
100729	1	2.105	2.152	2.203	2.206	2.232	2.332
	2	2.058	2.181	2.188	2.202	2.229	2.348
110329	1	2.151	2.164	2.173	2.178	2.183	2.263
151240	1	2.17	2.17	2.203	2.203	2.214	2.214
151350	1	2.158	2.158	2.177	2.177	2.208	2.208
	2	2.156	2.156	2.199	2.199	2.219	2.219
152224	2	2.132	2.143	2.185	2.189	2.212	2.507
	2	2.132	2.143	2.185	2.189	2.212	2.507
	3	2.161	2.166	2.186	2.187	2.294	2.373
	4	2.104	2.127	2.132	2.171	2.421	2.458
154121	1	2.089	2.14	2.146	2.172	2.178	2.205
	2	2.12	2.134	2.154	2.165	2.197	2.202
154419	1	2.186	2.191	2.222	2.23	2.253	2.334
	2	2.079	2.135	2.172	2.189	2.19	2.219
156223	1	2.137	2.137	2.144	2.144	2.256	2.256
156225	1	2.134	2.134	2.174	2.174	2.267	2.267
156736	1	1.968	1.968	2.449	2.449	2.499	2.499
157156	1	2.09	2.109	2.152	2.195	2.257	2.338
	2	2.14	2.142	2.17	2.181	2.201	2.304
	3	2.12	2.143	2.164	2.165	2.296	2.444
158775	1	2.252	2.252	2.252	2.252	2.252	2.252
	3	2.105	2.105	2.17	2.17	2.19	2.19
161809	2	2.112	2.113	2.177	2.218	2.246	2.252
	3	2.109	2.115	2.196	2.224	2.244	2.271
171816	2	2.129	2.129	2.172	2.271	2.271	2.57
170136	1	2.161	2.161	2.181	2.181	2.181	2.181
170647	1	2.123	2.126	2.14	2.183	2.194	2.275
170963	1	2.096	2.171	2.172	2.177	2.219	2.282
	2	2.147	2.147	2.155	2.155	2.301	2.301
171929	1	2.124	2.141	2.194	2.269	2.272	2.306
	2	2.076	2.152	2.217	2.253	2.254	2.333
	3	2.118	2.121	2.181	2.233	2.24	2.421
171960	1	2.162	2.162	2.175	2.175	2.203	2.203
171965	1	2.197	2.197	2.198	2.198	2.198	2.198
171969	1	2.147	2.149	2.155	2.171	2.186	2.321
172606	1	2.128	2.132	2.174	2.241	2.243	2.265
174066	2	2.127	2.127	2.225	2.225	2.279	2.279
	3	2.033	2.113	2.187	2.208	2.291	2.736
200167	1	2.218	2.218	2.218	2.218	2.218	2.218
200351	2	2.135	2.141	2.141	2.293	2.312	2.312
	3	2.095	2.138	2.154	2.26	2.288	2.309
200702	1	2.163	2.181	2.187	2.192	2.243	2.246
200754	1	2.075	2.109	2.156	2.204	2.234	2.261
200789	1	2.092	2.126	2.159	2.159	2.349	2.35
201771	1	2.077	2.077	2.215	2.215	2.397	2.397
202319	1	2.116	2.132	2.189	2.202	2.282	2.294
202550	1	2.145	2.145	2.145	2.268	2.268	2.268
	2	2.092	2.092	2.092	2.322	2.322	2.322
202551	1	2.136	2.136	2.136	2.257	2.257	2.257
	2	2.171	2.171	2.171	2.212	2.212	2.212
202600	2	2.165	2.165	2.189	2.189	2.242	2.428
202786	1	2.163	2.163	2.163	2.163	2.163	2.163
202938	1	2.137	2.137	2.142	2.142	2.242	2.242
	2	2.083	2.098	2.16	2.19	2.237	2.627
	3	2.116	2.154	2.176	2.192	2.205	2.285
203214	1	2.101	2.101	2.245	2.245	2.245	2.245
	2	2.136	2.136	2.178	2.178	2.226	2.226
203215	1	2.118	2.118	2.127	2.127	2.177	2.177
240322	1	2.152	2.152	2.188	2.188	2.233	2.233
	2	2.182	2.182	2.192	2.192	2.233	2.233
240352	1	2.117	2.154	2.172	2.178	2.206	2.282
	2	2.101	2.101	2.229	2.229	2.334	2.334
240672	1	2.186	2.186	2.186	2.186	2.186	2.186
240712	1	2.176	2.176	2.183	2.183	2.196	2.196
245054	1	2.106	2.127	2.201	2.231	2.231	2.384
249138	1	2.166	2.167	2.172	2.172	2.239	2.239
249139	1	2.162	2.165	2.167	2.185	2.235	2.242
250064	2	2.073	2.135	2.218	2.228	2.254	2.29
250082	1	2.077	2.135	2.158	2.232	2.25	2.296
	2	2.095	2.131	2.14	2.15	2.219	2.489
	3	2.139	2.149	2.192	2.239	2.246	2.37
	6	2.106	2.166	2.187	2.21	2.298	2.309
250126	1	2.077	2.101	2.108	2.112	2.261	2.278
280785	2	2.128	2.143	2.17	2.198	2.2	2.24
280786	1	2.082	2.082	2.221	2.221	2.221	2.221
280928	1	2.134	2.136	2.17	2.181	2.204	2.292
	2	2.119	2.139	2.157	2.157	2.293	2.411
	3	2.075	2.12	2.164	2.173	2.263	2.334
280931	1	2.133	2.133	2.183	2.183	2.218	2.268
280939	1	2.219	2.219	2.229	2.229	2.262	2.262
280949	1	2.159	2.171	2.172	2.172	2.18	2.195
280967	1	2.153	2.153	2.166	2.166	2.24	2.24
281509	1	2.174	2.185	2.187	2.201	2.212	2.25
	2	2.127	2.127	2.187	2.187	2.205	2.205
	3	2.125	2.125	2.142	2.142	2.256	2.256
	4	2.061	2.116	2.179	2.223	2.398	2.445
281510	1	2.134	2.135	2.173	2.246	2.283	2.289
	2	2.119	2.128	2.136	2.199	2.228	2.25
	3	2.083	2.174	2.178	2.207	2.292	2.304
	4	2.138	2.151	2.169	2.178	2.204	2.237
391013	1	2.22	2.22	2.22	2.22	2.22	2.22
391307	1	2.15	2.153	2.155	2.157	2.168	2.54
	2	2.145	2.161	2.168	2.172	2.183	2.435
	3	2.145	2.172	2.173	2.18	2.195	2.44
	4	2.134	2.14	2.171	2.173	2.211	2.754
	5	2.105	2.149	2.169	2.228	2.322	2.461
402992	1	2.139	2.139	2.164	2.164	2.164	2.164
407802	1	2.182	2.182	2.182	2.182	2.182	2.182
408052	1	2.091	2.091	2.124	2.124	2.186	2.186
408193	1	2.149	2.149	2.149	2.149	2.149	2.149
408216	1	2.16	2.16	2.16	2.16	2.16	2.16
408753	1	2.15	2.161	2.173	2.177	2.179	2.181
409492	1	2.138	2.138	2.19	2.19	2.204	2.204
409669	1	2.154	2.154	2.169	2.169	2.191	2.191
	2	2.128	2.128	2.163	2.163	2.212	2.212
409721	1	2.127	2.127	2.199	2.199	2.203	2.203
409738	1	2.15	2.15	2.183	2.183	2.201	2.201
409747	1	2.145	2.145	2.186	2.186	2.195	2.195
410200	1	2.155	2.155	2.163	2.163	2.201	2.201
410328	1	2.174	2.174	2.174	2.174	2.174	2.174
	2	2.145	2.145	2.145	2.16	2.16	2.16
	3	2.115	2.116	2.163	2.176	2.202	2.466
411377	1	2.091	2.102	2.213	2.299	2.323	2.427
	2	2.107	2.13	2.133	2.151	2.229	2.712
	3	2.106	2.138	2.149	2.212	2.238	2.645
	4	2.076	2.083	2.136	2.287	2.313	2.798
	5	2.12	2.128	2.175	2.219	2.298	2.459
	8	2.128	2.173	2.19	2.235	2.252	2.391
411489	1	2.156	2.168	2.197	2.202	2.222	2.322
	2	2.105	2.132	2.166	2.224	2.282	2.356
	3	2.148	2.165	2.185	2.191	2.315	2.458
411627	1	2.118	2.135	2.141	2.155	2.236	2.414
411797	1	2.114	2.176	2.176	2.187	2.189	2.293
	2	2.16	2.173	2.184	2.197	2.21	2.24
411943	1	2.133	2.133	2.185	2.185	2.276	2.276
412973	3	2.154	2.173	2.183	2.219	2.285	2.349
	4	2.152	2.152	2.157	2.22	2.228	2.269
	5	2.155	2.194	2.207	2.208	2.216	2.241
	8	2.181	2.185	2.185	2.252	2.276	2.289
412152	1	2.142	2.152	2.216	2.239	2.245	2.372
	2	2.091	2.142	2.143	2.163	2.226	2.483
	4	2.102	2.17	2.192	2.214	2.302	2.302
	6	2.091	2.144	2.16	2.23	2.256	2.298
412262	1	2.163	2.163	2.165	2.165	2.208	2.208
412558	1	2.099	2.099	2.18	2.18	2.189	2.189
	2	2.083	2.083	2.216	2.216	2.278	2.278
412559	1	2.07	2.08	2.231	2.245	2.26	2.276
413077	1	2.21	2.21	2.21	2.21	2.222	2.222
	2	2.119	2.157	2.168	2.169	2.186	2.212
413407	1	2.167	2.172	2.177	2.222	2.225	2.278
413408	1	2.148	2.148	2.167	2.167	2.194	2.194
413556	1	2.113	2.132	2.168	2.258	2.286	2.318
414051	1	2.183	2.183	2.198	2.198	2.201	2.201
414646	1	2.095	2.129	2.167	2.17	2.176	2.654
	2	2.068	2.181	2.196	2.198	2.253	2.395
415107	2	2.125	2.125	2.22	2.22	2.329	2.329
415245	1	2.157	2.157	2.157	2.164	2.164	2.164
415822	1	2.139	2.175	2.201	2.202	2.209	2.214
	2	2.109	2.132	2.14	2.154	2.173	2.182
30870	1	2.119	2.119	2.211	2.211	2.231	2.54	2.729
34160	5	2.154	2.159	2.18	2.222	2.619	2.652	2.782
962	1	2.308	2.308	2.322	2.322	2.342	2.342	2.367	2.367
12123	1	2.152	2.152	2.152	2.152	2.501	2.501	2.501	2.501
30005	1	2.155	2.163	2.275	2.275	2.361	2.361	2.61	2.61
69062	2	2.275	2.275	2.275	2.275	2.275	2.275	2.275	2.275
73473	1	2.18	2.18	2.18	2.18	2.532	2.532	2.532	2.532
73701	4	2.276	2.276	2.276	2.276	2.276	2.276	2.276	2.276
73991	1	2.294	2.294	2.294	2.294	2.348	2.348	2.348	2.348
73992	1	2.259	2.259	2.259	2.259	2.347	2.347	2.347	2.347
73993	1	2.263	2.263	2.263	2.263	2.363	2.363	2.363	2.363
73994	1	2.255	2.255	2.255	2.255	2.367	2.367	2.367	2.367
73995	1	2.254	2.254	2.254	2.254	2.366	2.366	2.366	2.366
83458	1	2.246	2.246	2.246	2.246	2.404	2.404	2.404	2.404
886226	1	2.253	2.253	2.253	2.253	2.363	2.363	2.363	2.363
86885	1	2.179	2.179	2.179	2.179	2.502	2.502	2.502	2.502
86935	1	2.28	2.28	2.28	2.28	2.41	2.41	2.41	2.41
201925	1	2.161	2.166	2.207	2.329	2.359	2.4	2.505	2.691
	2	2.221	2.221	2.284	2.284	2.318	2.318	2.523	2.523
391218	1	2.25	2.251	2.269	2.285	2.294	2.299	2.306	2.353
