# Supplementary material for: Bond-length distributions for ions bonded to oxygen: results for the transition metals and quantification of the factors underlying bond-length variation in inorganic solids
Source: IUCrJ. 2020 Jun 9;7(Pt 4):581–629. doi: 10.1107/S2052252520005928 (PMC7340253; doi:10.1107/S2052252520005928)
Supplement: Supplementary file 2 [file m-07-00581-sup2.zip › Mn3+.txt]

34392	1	1.854	1.854	1.939	1.946
245999	1	1.852	1.858	1.95	1.951
23345	1	1.941	1.941	1.953	1.953	2.068
63642	1	1.941	1.941	1.95	1.965	1.977
66704	2	1.895	1.895	1.922	1.922	2.05
79483	1	1.877	1.889	1.961	1.961	1.977
279601	1	1.867	1.868	2.034	2.034	2.039
280583	1	1.854	1.886	2.03	2.03	2.092
280589	1	1.862	1.863	2.052	2.052	2.073
280779	1	1.859	1.882	2.019	2.019	2.05
409460	1	1.856	1.878	1.942	1.961	2.109
	2	1.867	1.869	1.935	1.973	2.099
1340	1	1.893	1.893	1.938	1.938	2.248	2.248
	2	1.89	1.89	1.932	1.932	2.346	2.346
	3	1.932	1.939	1.945	1.954	2.14	2.258
1342	1	1.916	1.917	1.956	1.994	2.119	2.179
8060	1	1.899	1.899	1.914	1.914	2.241	2.241
	2	1.897	1.897	1.914	1.914	2.202	2.202
12123	2	1.867	1.867	2.028	2.028	2.212	2.212
	3	1.907	1.907	1.971	1.971	2.267	2.267
	4	1.92	1.92	1.946	1.946	2.239	2.239
24394	1	1.888	1.888	1.888	1.888	2.281	2.281
24973	1	1.864	1.876	1.956	1.991	2.186	2.283
30005	2	1.905	1.909	1.92	1.928	2.295	2.33
30691	1	1.86	1.937	1.945	1.963	2.191	2.192
31880	1	1.916	1.916	1.979	1.979	2.147	2.147
	2	1.903	1.923	1.945	1.964	2.196	2.217
33723	1	1.929	1.929	1.929	1.929	2.336	2.336
	2	1.915	1.915	1.915	1.915	2.179	2.179
35019	1	1.901	1.901	1.907	1.907	2.23	2.23
35187	1	1.877	1.882	1.892	1.97	2.112	2.432
35624	1	1.885	1.885	1.998	1.998	2.126	2.126
39593	1	1.843	1.843	2.107	2.107	2.174	2.174
	2	1.888	1.888	1.971	1.971	2.293	2.293
39871	1	1.916	1.916	1.916	1.916	2.165	2.165
40292	1	1.877	1.895	1.975	1.986	2.251	2.335
68174	2	1.93	1.93	1.93	1.93	2.282	2.282
72643	3	1.96	1.96	1.979	1.979	2.207	2.207
73473	2	1.87	1.87	1.983	1.983	2.279	2.279
	3	1.915	1.915	2.011	2.011	2.256	2.256
	4	1.928	1.928	1.938	1.938	2.215	2.217
73701	3	2.009	2.009	2.009	2.009	2.019	2.019
75509	2	1.851	1.893	2.045	2.045	2.164	2.272
	3	1.853	1.853	1.921	1.921	2.306	2.306
75924	1	1.859	1.873	2.024	2.028	2.13	2.172
76890	2	1.894	1.894	2.042	2.042	2.164	2.327
	4	1.925	1.925	1.964	1.964	2.273	2.328
	5	1.933	1.933	1.936	1.936	2.279	2.32
78003	1	1.883	1.918	1.959	1.967	2.28	2.28
	2	1.872	1.872	1.988	1.99	2.27	2.27
	3	1.897	1.915	1.921	1.922	2.28	2.28
79357	1	1.881	1.903	1.974	1.977	2.268	2.375
80430	1	1.896	1.896	1.937	1.937	2.188	2.188
81640	2	1.873	1.873	2.053	2.053	2.104	2.104
84948	1	1.894	1.894	1.965	1.965	2.174	2.338
84949	1	1.881	1.893	1.977	1.982	2.213	2.337
86885	2	1.859	1.859	2.022	2.022	2.217	2.217
	3	1.901	1.901	1.985	1.985	2.28	2.28
	4	1.922	1.922	1.947	1.947	2.247	2.247
86935	2	1.995	1.995	1.995	1.995	1.995	1.995
88689	2	1.9	1.936	1.94	1.947	1.949	2.598
89256	1	1.98	1.98	1.985	1.985	2.101	2.101
89712	1	1.932	1.932	1.933	1.933	2.195	2.195
	2	1.868	1.868	2.052	2.052	2.076	2.076
	3	1.908	1.918	1.93	1.955	2.176	2.256
	4	1.857	1.947	1.95	1.97	2.128	2.251
91544	1	1.909	1.909	1.917	1.917	2.194	2.194
91872	1	1.898	1.904	1.904	1.907	2.177	2.204
92914	1	1.929	1.929	1.991	1.991	2.191	2.191
93226	1	1.896	1.91	1.952	1.954	2.279	2.279
	2	1.899	1.907	1.912	1.912	2.277	2.277
95490	1	1.906	1.906	1.951	1.951	2.227	2.227
95491	1	1.911	1.911	1.947	1.947	2.232	2.232
95492	1	1.907	1.907	1.945	1.945	2.234	2.234
95493	1	1.911	1.911	1.944	1.944	2.228	2.228
100332	1	1.855	1.855	2.068	2.068	2.158	2.158
	2	1.878	1.878	1.965	1.965	2.295	2.295
151240	2	1.914	1.95	1.954	1.967	2.116	2.133
	3	1.913	1.926	1.976	1.98	2.144	2.171
	4	1.873	1.951	1.974	2.042	2.117	2.118
153645	1	1.893	1.893	1.893	1.893	2.267	2.267
159978	1	1.894	1.894	2.113	2.113	2.122	2.122
	2	1.893	1.893	2.107	2.107	2.128	2.128
	3	1.889	1.919	1.976	1.981	2.191	2.2
163258	4	1.958	1.958	1.985	1.985	2.033	2.033
	5	1.971	1.971	1.981	1.981	2.053	2.053
174066	1	1.88	1.88	1.928	1.928	2.311	2.311
202573	1	1.921	1.921	1.934	1.934	2.234	2.234
	2	1.895	1.913	1.927	1.945	2.25	2.25
202610	1	1.867	1.913	2.012	2.119	2.196	2.196
202706	2	1.879	1.879	1.978	1.978	2.295	2.295
280514	1	1.898	1.905	1.924	1.961	2.366	2.464
280785	1	1.908	1.908	1.916	1.916	2.271	2.271
414051	2	1.886	1.903	1.905	2.057	2.162	2.347
