# Supplementary material for: Bond-length distributions for ions bonded to oxygen: results for the transition metals and quantification of the factors underlying bond-length variation in inorganic solids
Source: IUCrJ. 2020 Jun 9;7(Pt 4):581–629. doi: 10.1107/S2052252520005928 (PMC7340253; doi:10.1107/S2052252520005928)
Supplement: Supplementary file 2 [file m-07-00581-sup2.zip › Mn4+.txt]

75079	1	1.75	1.75	1.75	1.75
393	1	1.879	1.879	1.879	1.879	1.898	1.898
15512	1	1.879	1.879	1.879	1.897	1.897	1.897
15757	1	1.915	1.915	1.915	1.915	1.915	1.915
24847	1	1.896	1.896	1.896	1.896	1.913	1.913
	2	1.863	1.863	1.891	1.891	2.008	2.008
35218	1	1.895	1.895	1.9	1.9	1.903	1.903
62167	1	1.856	1.856	1.856	1.856	1.944	1.944
66704	1	1.875	1.875	1.917	1.917	1.927	1.927
67034	1	1.852	1.892	1.898	1.898	1.899	1.943
	2	1.846	1.894	1.902	1.906	1.916	1.956
	3	1.847	1.894	1.899	1.906	1.911	1.945
69801	1	1.884	1.884	1.888	1.888	1.901	1.901
71940	1	1.88	1.88	1.889	1.889	1.941	1.941
73370	2	1.841	1.841	1.905	1.905	1.913	1.913
89661	1	1.928	1.928	1.928	1.928	1.928	1.928
	2	1.855	1.855	1.855	1.955	1.955	1.955
202516	1	1.911	1.911	1.911	1.911	1.911	1.911
202517	1	1.908	1.908	1.908	1.908	1.908	1.908
202701	1	1.86	1.871	1.893	1.91	1.935	1.969
280319	1	1.903	1.903	1.906	1.906	1.941	1.941
