# Supplementary material for: Bond-length distributions for ions bonded to oxygen: results for the transition metals and quantification of the factors underlying bond-length variation in inorganic solids
Source: IUCrJ. 2020 Jun 9;7(Pt 4):581–629. doi: 10.1107/S2052252520005928 (PMC7340253; doi:10.1107/S2052252520005928)
Supplement: Supplementary file 2 [file m-07-00581-sup2.zip › Mn5+.txt]

33761	1	1.689	1.694	1.694	1.709
	2	1.684	1.701	1.701	1.705
	3	1.7	1.7	1.704	1.722
65976	1	1.676	1.677	1.69	1.69
72361	1	1.692	1.692	1.703	1.725
80640	1	1.687	1.697	1.697	1.717
97525	1	1.649	1.707	1.707	1.707
170771	1	1.689	1.702	1.708	1.708
