# Supplementary material for: Bond-length distributions for ions bonded to oxygen: results for the transition metals and quantification of the factors underlying bond-length variation in inorganic solids
Source: IUCrJ. 2020 Jun 9;7(Pt 4):581–629. doi: 10.1107/S2052252520005928 (PMC7340253; doi:10.1107/S2052252520005928)
Supplement: Supplementary file 2 [file m-07-00581-sup2.zip › Mn7+.txt]

30931	1	1.604	1.62	1.632	1.633
33776	1	1.605	1.617	1.617	1.617
61051	1	1.604	1.612	1.612	1.612
67580	1	1.604	1.612	1.613	1.613
89506	1	1.592	1.598	1.61	1.61
89507	1	1.598	1.604	1.605	1.605
89508	1	1.601	1.604	1.606	1.606
