# Supplementary material for: Bond-length distributions for ions bonded to oxygen: results for the transition metals and quantification of the factors underlying bond-length variation in inorganic solids
Source: IUCrJ. 2020 Jun 9;7(Pt 4):581–629. doi: 10.1107/S2052252520005928 (PMC7340253; doi:10.1107/S2052252520005928)
Supplement: Supplementary file 2 [file m-07-00581-sup2.zip › Mo3+.txt]

72339	1	2.051	2.051	2.097	2.097	2.122	2.122
	2	2.077	2.077	2.099	2.099	2.105	2.105
155324	1	2.075	2.078	2.093	2.114	2.132	2.163
202450	1	2.083	2.084	2.085	2.103	2.103	2.106
202912	2	2.057	2.057	2.091	2.091	2.11	2.11
