# Supplementary material for: Bond-length distributions for ions bonded to oxygen: results for the transition metals and quantification of the factors underlying bond-length variation in inorganic solids
Source: IUCrJ. 2020 Jun 9;7(Pt 4):581–629. doi: 10.1107/S2052252520005928 (PMC7340253; doi:10.1107/S2052252520005928)
Supplement: Supplementary file 2 [file m-07-00581-sup2.zip › Mo4+.txt]

62171	1	1.856	2.011	2.029	2.033	2.04	2.046
63118	1	1.847	2.01	2.026	2.036	2.049	2.05
	2	1.86	2.009	2.012	2.023	2.028	2.06
63119	1	1.862	2.013	2.014	2.024	2.026	2.072
96454	1	1.84	2.032	2.041	2.044	2.049	2.077
202680	2	1.852	2.037	2.037	2.052	2.056	2.059
	3	1.813	2.017	2.042	2.045	2.05	2.05
202860	1	1.974	1.974	1.974	2.01	2.01	2.01
202912	1	1.973	1.973	2.013	2.013	2.014	2.014
