# Supplementary material for: Bond-length distributions for ions bonded to oxygen: results for the transition metals and quantification of the factors underlying bond-length variation in inorganic solids
Source: IUCrJ. 2020 Jun 9;7(Pt 4):581–629. doi: 10.1107/S2052252520005928 (PMC7340253; doi:10.1107/S2052252520005928)
Supplement: Supplementary file 2 [file m-07-00581-sup2.zip › Mo5+.txt]

67221	1	1.653	1.976	1.976	1.976	1.976
417729	3	1.691	1.974	1.974	1.981	1.981
35463	1	1.66	1.983	2.012	2.03	2.048	2.275
50573	1	1.662	1.959	2.025	2.055	2.059	2.21
	2	1.67	1.958	2.032	2.064	2.084	2.258
	3	1.667	1.982	2.022	2.058	2.091	2.129
	4	1.683	1.991	2.027	2.04	2.041	2.159
51750	1	1.657	1.991	1.999	2.019	2.034	2.268
	2	1.668	2.009	2.009	2.034	2.034	2.088
63258	1	1.67	1.97	1.982	2.038	2.055	2.192
63259	1	1.68	1.955	2.017	2.018	2.024	2.253
	2	1.682	1.966	1.997	2.069	2.07	2.188
	3	1.623	1.987	1.999	2.051	2.078	2.151
	4	1.651	1.959	2.001	2.018	2.079	2.172
67959	1	1.659	2.004	2.011	2.029	2.066	2.201
67960	1	1.671	1.999	2.007	2.012	2.034	2.225
68469	1	1.662	1.985	2.008	2.034	2.042	2.164
	2	1.66	1.98	2.019	2.019	2.035	2.185
69084	1	1.667	1.992	2	2.018	2.044	2.123
	2	1.66	2.016	2.022	2.024	2.028	2.213
69088	1	1.658	2.011	2.019	2.023	2.085	2.183
69555	1	1.666	2.004	2.01	2.026	2.059	2.15
	2	1.663	1.987	2.006	2.024	2.055	2.177
72362	1	1.675	2.008	2.014	2.015	2.015	2.144
72984	1	1.661	2.002	2.004	2.023	2.031	2.216
	2	1.653	1.955	1.975	1.996	2.006	2.429
73820	1	1.683	1.859	2.031	2.077	2.086	2.19
	2	1.694	1.869	2.027	2.055	2.096	2.143
74052	1	1.698	1.938	1.98	2.022	2.107	2.299
	2	1.681	1.983	1.988	2.02	2.061	2.42
75353	1	1.664	2.018	2.021	2.023	2.032	2.147
	2	1.668	1.993	2	2.014	2.026	2.262
79018	1	1.663	1.976	2.006	2.044	2.046	2.181
	2	1.654	1.97	1.983	2	2.013	2.398
79382	1	1.654	2.008	2.034	2.043	2.061	2.147
	2	1.677	1.981	1.999	2.012	2.051	2.106
81419	1	1.685	1.861	2.041	2.079	2.122	2.169
	2	1.695	1.864	2.045	2.047	2.096	2.13
81420	1	1.69	1.863	2.045	2.078	2.12	2.162
	2	1.686	1.854	2.046	2.05	2.095	2.124
81421	1	1.688	1.853	2.033	2.078	2.105	2.181
	2	1.697	1.869	2.053	2.061	2.088	2.133
86789	3	1.688	1.994	2.013	2.026	2.039	2.149
86790	3	1.68	1.991	2.009	2.017	2.018	2.148
86791	3	1.667	1.995	2.017	2.032	2.053	2.158
90840	2	1.661	1.985	2	2	2.024	2.111
98262	1	1.677	1.941	1.95	2.096	2.109	2.201
	2	1.71	1.965	1.965	1.993	1.993	2.164
109623	1	1.681	1.93	1.933	2.13	2.158	2.197
109759	1	1.678	1.927	1.951	2.113	2.131	2.204
	2	1.681	1.916	1.946	2.152	2.154	2.172
109878	1	1.679	1.922	1.958	2.117	2.156	2.235
	2	1.673	1.923	1.94	2.145	2.149	2.211
	3	1.669	1.94	1.956	2.141	2.143	2.251
	4	1.687	1.924	1.936	2.155	2.185	2.193
	5	1.675	1.943	1.946	2.13	2.149	2.245
	6	1.672	1.916	1.935	2.132	2.172	2.22
	7	1.678	1.94	1.954	2.114	2.166	2.24
	8	1.689	1.93	1.943	2.146	2.16	2.216
151271	1	1.695	1.934	1.936	2.085	2.129	2.302
153066	1	1.662	1.979	2.012	2.037	2.043	2.138
170077	1	1.676	1.945	1.985	2.049	2.083	2.275
	2	1.667	1.94	1.985	2.067	2.086	2.339
	3	1.675	1.936	1.991	2.061	2.118	2.294
	4	1.677	1.923	1.987	2.031	2.082	2.333
	5	1.673	1.94	1.985	2.094	2.106	2.288
	6	1.675	1.945	1.98	2.064	2.071	2.266
170710	1	1.796	1.914	1.947	2.002	2.034	2.089
	2	1.877	1.882	1.889	1.979	1.994	2.236
	6	1.785	1.901	1.961	1.962	2.049	2.073
202647	1	1.654	1.978	2.015	2.033	2.043	2.151
	2	1.648	2.004	2.017	2.023	2.059	2.175
281197	1	1.854	1.919	1.954	2.008	2.017	2.088
411191	1	1.673	1.976	1.999	2.027	2.034	2.156
417729	1	1.645	2.009	2.024	2.025	2.034	2.232
	2	1.65	2.006	2.024	2.032	2.034	2.227
