# Supplementary material for: Bond-length distributions for ions bonded to oxygen: results for the transition metals and quantification of the factors underlying bond-length variation in inorganic solids
Source: IUCrJ. 2020 Jun 9;7(Pt 4):581–629. doi: 10.1107/S2052252520005928 (PMC7340253; doi:10.1107/S2052252520005928)
Supplement: Supplementary file 2 [file m-07-00581-sup2.zip › Mo6+.txt]

305	1	1.735	1.759	1.759	1.839
1008	1	1.671	1.749	1.757	1.79
1082	1	1.763	1.78	1.78	1.795
	2	1.741	1.771	1.775	1.802
2163	1	1.718	1.718	1.718	1.867
2205	1	1.724	1.739	1.786	1.797
	2	1.767	1.78	1.793	1.794
	3	1.735	1.741	1.747	1.812
	4	1.748	1.751	1.769	1.842
	5	1.725	1.726	1.755	1.811
	6	1.715	1.728	1.729	1.89
	7	1.71	1.725	1.764	1.843
	8	1.742	1.772	1.794	1.794
	9	1.742	1.753	1.784	1.793
	10	1.746	1.755	1.762	1.79
4156	1	1.753	1.768	1.781	1.788
4158	1	1.708	1.766	1.78	1.804
	2	1.719	1.767	1.774	1.806
	3	1.71	1.758	1.781	1.82
9783	1	1.736	1.759	1.759	1.794
16461	1	1.732	1.746	1.761	1.812
	2	1.746	1.759	1.763	1.81
20403	1	1.717	1.784	1.796	1.807
	2	1.71	1.736	1.802	1.827
20418	1	1.731	1.731	1.801	1.801
	2	1.73	1.73	1.752	1.845
20428	1	1.741	1.762	1.774	1.789
20767	1	1.715	1.766	1.778	1.78
	2	1.731	1.774	1.782	1.784
	3	1.72	1.736	1.783	1.894
	4	1.716	1.72	1.803	1.866
20805	1	1.746	1.746	1.746	1.746
20830	1	1.717	1.763	1.78	1.807
	2	1.732	1.763	1.768	1.787
	3	1.723	1.736	1.74	1.789
20838	1	1.737	1.743	1.748	1.759
	2	1.743	1.743	1.744	1.744
20940	1	1.743	1.743	1.778	1.778
24837	1	1.747	1.75	1.758	1.791
26012	1	1.736	1.736	1.742	1.768
30946	1	1.744	1.75	1.773	1.779
35093	1	1.751	1.751	1.751	1.751
35118	1	1.743	1.753	1.756	1.812
	2	1.739	1.751	1.754	1.809
	3	1.73	1.756	1.759	1.83
35770	1	1.727	1.727	1.759	1.759
36400	1	1.752	1.757	1.768	1.769
37236	1	1.744	1.753	1.755	1.755
	2	1.749	1.751	1.759	1.778
39263	1	1.753	1.769	1.773	1.777
39266	1	1.729	1.756	1.763	1.774
39293	1	1.755	1.762	1.762	1.762
39406	1	1.729	1.765	1.765	1.778
	2	1.751	1.76	1.778	1.778
	3	1.75	1.75	1.763	1.787
39542	1	1.727	1.731	1.789	1.799
	2	1.733	1.75	1.762	1.817
	3	1.746	1.746	1.771	1.776
	4	1.733	1.743	1.794	1.797
	5	1.741	1.755	1.763	1.788
	6	1.743	1.755	1.758	1.811
39543	1	1.757	1.757	1.773	1.773
	2	1.742	1.751	1.76	1.799
39548	1	1.737	1.764	1.768	1.768
	2	1.732	1.764	1.766	1.781
39580	1	1.741	1.744	1.78	1.807
	2	1.744	1.757	1.798	1.809
39581	1	1.746	1.746	1.776	1.814
	2	1.735	1.751	1.797	1.819
39727	1	1.739	1.759	1.793	1.793
39738	1	1.726	1.729	1.78	1.809
	2	1.733	1.74	1.761	1.79
	3	1.731	1.742	1.757	1.816
	4	1.703	1.743	1.762	1.84
	5	1.733	1.733	1.748	1.805
39739	1	1.722	1.73	1.809	1.836
	2	1.735	1.759	1.789	1.85
39912	1	1.71	1.75	1.805	1.817
	2	1.722	1.732	1.782	1.81
39914	1	1.712	1.773	1.773	1.773
48138	1	1.746	1.749	1.757	1.905
50894	1	1.768	1.768	1.78	1.78
	2	1.735	1.735	1.735	1.735
54015	2	1.72	1.766	1.766	1.797
	3	1.72	1.744	1.752	1.815
	4	1.721	1.761	1.761	1.793
	5	1.746	1.758	1.76	1.767
54019	1	1.756	1.764	1.766	1.782
54021	1	1.756	1.756	1.756	1.756
	2	1.724	1.785	1.794	1.811
	3	1.742	1.744	1.757	1.836
	4	1.731	1.748	1.75	1.83
	5	1.761	1.761	1.761	1.761
54023	1	1.709	1.709	1.859	1.878
	2	1.718	1.727	1.8	1.808
	3	1.709	1.735	1.789	1.814
54154	1	1.753	1.756	1.756	1.759
56833	1	1.735	1.745	1.786	1.812
	2	1.711	1.763	1.764	1.817
59316	1	1.71	1.718	1.76	1.761
	2	1.712	1.736	1.76	1.767
59700	1	1.736	1.736	1.746	1.837
	2	1.737	1.745	1.754	1.838
59700	1	1.736	1.736	1.746	1.837
	2	1.737	1.745	1.754	1.838
59701	1	1.732	1.763	1.776	1.785
	2	1.743	1.754	1.777	1.78
	3	1.744	1.749	1.794	1.797
	4	1.713	1.733	1.794	1.795
59702	1	1.725	1.731	1.78	1.799
	2	1.725	1.727	1.802	1.812
	3	1.747	1.771	1.773	1.778
	4	1.727	1.761	1.778	1.78
59703	1	1.704	1.783	1.789	1.797
	2	1.741	1.744	1.749	1.759
	3	1.694	1.764	1.772	1.798
59704	1	1.74	1.74	1.79	1.79
	2	1.748	1.758	1.765	1.793
	3	1.749	1.751	1.758	1.803
	4	1.7	1.759	1.766	1.779
60552	1	1.771	1.771	1.771	1.771
60894	1	1.694	1.758	1.758	1.758
61076	1	1.729	1.769	1.769	1.816
62509	1	1.743	1.743	1.788	1.788
	2	1.743	1.743	1.78	1.78
62959	5	1.696	1.722	1.766	1.873
65006	1	1.736	1.774	1.774	1.774
	2	1.761	1.787	1.787	1.787
65512	1	1.676	1.733	1.808	1.813
65519	1	1.754	1.754	1.76	1.76
66988	1	1.732	1.737	1.777	1.78
	2	1.738	1.748	1.758	1.821
66995	1	1.743	1.765	1.768	1.776
	2	1.733	1.752	1.784	1.797
68227	1	1.779	1.779	1.779	1.779
68228	1	1.775	1.775	1.775	1.775
68279	1	1.74	1.749	1.75	1.808
	2	1.735	1.752	1.758	1.814
	3	1.735	1.755	1.765	1.828
69592	1	1.728	1.741	1.791	1.802
69806	1	1.696	1.759	1.785	1.785
	7	1.736	1.743	1.792	1.792
72279	1	1.74	1.753	1.754	1.805
	2	1.736	1.758	1.782	1.805
73884	1	1.724	1.749	1.751	1.797
75004	2	1.728	1.747	1.769	1.78
75005	2	1.731	1.756	1.762	1.773
78534	1	1.741	1.759	1.775	1.795
80553	2	1.703	1.71	1.85	1.856
81692	1	1.727	1.758	1.768	1.845
84237	1	1.743	1.754	1.76	1.779
	2	1.728	1.737	1.747	1.867
86868	1	1.752	1.753	1.753	1.76
87486	1	1.742	1.744	1.779	1.79
	2	1.728	1.728	1.753	1.786
	3	1.73	1.738	1.777	1.78
87834	1	1.71	1.752	1.783	1.783
	2	1.77	1.776	1.786	1.787
	3	1.637	1.737	1.771	1.831
	4	1.743	1.765	1.798	1.844
88420	1	1.715	1.723	1.723	1.796
	2	1.763	1.763	1.763	1.763
89034	1	1.769	1.769	1.769	1.769
92326	1	1.73	1.744	1.765	1.797
	2	1.742	1.748	1.789	1.81
	3	1.736	1.747	1.825	1.834
	4	1.757	1.764	1.765	1.799
92328	1	1.741	1.751	1.763	1.802
	2	1.747	1.755	1.774	1.804
	3	1.732	1.747	1.83	1.841
	4	1.747	1.773	1.778	1.8
92600	1	1.72	1.724	1.788	1.803
	2	1.716	1.716	1.811	1.811
92825	1	1.745	1.756	1.761	1.819
	2	1.722	1.743	1.805	1.83
92826	1	1.741	1.741	1.762	1.795
	2	1.728	1.746	1.781	1.8
	3	1.738	1.739	1.745	1.811
	4	1.748	1.75	1.771	1.802
92827	1	1.718	1.727	1.755	1.777
	2	1.709	1.747	1.783	1.787
92828	1	1.751	1.751	1.767	1.767
	2	1.763	1.764	1.765	1.797
	3	1.733	1.763	1.769	1.771
	4	1.758	1.76	1.775	1.776
92829	1	1.765	1.765	1.773	1.773
	2	1.745	1.756	1.77	1.781
	3	1.746	1.766	1.773	1.782
	4	1.745	1.759	1.767	1.778
92904	1	1.738	1.755	1.788	1.796
	2	1.73	1.769	1.789	1.802
	3	1.709	1.756	1.763	1.819
	4	1.712	1.734	1.754	1.827
	5	1.739	1.769	1.791	1.828
	6	1.731	1.767	1.773	1.812
94489	1	1.759	1.763	1.765	1.769
94490	1	1.779	1.779	1.779	1.779
94491	1	1.779	1.779	1.779	1.779
94528	1	1.736	1.745	1.775	1.807
	2	1.737	1.763	1.78	1.781
	3	1.749	1.752	1.754	1.79
94733	1	1.733	1.759	1.762	1.795
	2	1.728	1.734	1.797	1.806
94734	1	1.72	1.759	1.774	1.822
	2	1.718	1.729	1.79	1.798
94735	1	1.699	1.757	1.76	1.778
	3	1.714	1.724	1.78	1.829
94736	1	1.706	1.745	1.753	1.839
	2	1.695	1.738	1.742	1.813
	3	1.714	1.743	1.767	1.813
	4	1.726	1.73	1.77	1.813
	5	1.705	1.733	1.757	1.838
	6	1.744	1.75	1.758	1.844
96563	1	1.708	1.754	1.76	1.787
96782	1	1.739	1.742	1.776	1.782
97306	1	1.716	1.743	1.787	1.82
	2	1.728	1.757	1.78	1.784
	3	1.746	1.747	1.762	1.765
	4	1.741	1.753	1.771	1.837
97309	1	1.72	1.767	1.767	1.809
	2	1.725	1.733	1.785	1.788
97538	1	1.715	1.781	1.781	1.781
	2	1.73	1.769	1.769	1.769
97719	1	1.723	1.772	1.772	1.828
98566	1	1.739	1.74	1.772	1.788
98756	1	1.69	1.753	1.791	1.825
	2	1.67	1.769	1.779	1.792
99535	1	1.731	1.733	1.777	1.807
	2	1.745	1.772	1.779	1.785
	3	1.742	1.745	1.751	1.779
99536	1	1.749	1.753	1.776	1.799
	2	1.745	1.764	1.779	1.782
100606	1	1.744	1.754	1.756	1.758
	2	1.748	1.761	1.762	1.767
	3	1.751	1.751	1.755	1.758
	4	1.744	1.748	1.751	1.758
	5	1.739	1.748	1.75	1.757
	6	1.75	1.75	1.752	1.774
110628	5	1.742	1.748	1.751	1.819
153459	1	1.719	1.733	1.794	1.809
153929	1	1.773	1.773	1.773	1.773
154022	1	1.696	1.761	1.77	1.794
	2	1.731	1.742	1.749	1.751
	3	1.701	1.746	1.764	1.768
154121	1	1.751	1.765	1.768	1.77
	2	1.724	1.767	1.777	1.806
	3	1.743	1.757	1.776	1.778
	4	1.75	1.762	1.777	1.78
	5	1.743	1.754	1.772	1.777
	6	1.744	1.747	1.776	1.803
154263	1	1.714	1.772	1.801	1.801
	2	1.728	1.742	1.782	1.782
154264	1	1.713	1.758	1.798	1.798
	2	1.714	1.738	1.781	1.781
154271	1	1.726	1.773	1.777	1.834
	2	1.707	1.787	1.788	1.808
	3	1.686	1.727	1.817	1.828
	4	1.727	1.744	1.781	1.818
155532	1	1.757	1.757	1.766	1.766
156447	1	1.776	1.776	1.776	1.776
156821	1	1.735	1.735	1.825	1.825
158775	1	1.754	1.758	1.765	1.772
158776	1	1.722	1.757	1.761	1.797
158777	1	1.719	1.74	1.742	1.847
171031	1	1.706	1.767	1.771	1.779
	2	1.719	1.734	1.777	1.791
171032	1	1.712	1.771	1.774	1.801
	2	1.711	1.737	1.758	1.789
171136	1	1.719	1.771	1.771	1.771
171137	1	1.721	1.778	1.778	1.778
171245	1	1.754	1.754	1.755	1.793
171246	1	1.74	1.752	1.764	1.816
171247	1	1.717	1.782	1.782	1.802
200310	1	1.742	1.742	1.742	1.812
	2	1.755	1.76	1.777	1.777
200439	1	1.74	1.74	1.746	1.843
	2	1.701	1.718	1.823	1.823
200926	1	1.701	1.709	1.81	1.861
	2	1.723	1.755	1.759	1.799
200928	1	1.724	1.771	1.785	1.799
200929	1	1.738	1.76	1.776	1.794
200931	1	1.761	1.768	1.769	1.77
	2	1.744	1.774	1.775	1.776
	3	1.75	1.764	1.776	1.787
	4	1.753	1.765	1.776	1.784
	5	1.752	1.769	1.77	1.783
	6	1.736	1.756	1.777	1.778
	7	1.751	1.767	1.773	1.773
	8	1.746	1.776	1.779	1.783
	9	1.745	1.752	1.763	1.797
200947	1	1.759	1.768	1.768	1.772
	2	1.759	1.76	1.76	1.795
	3	1.747	1.757	1.785	1.817
	4	1.735	1.742	1.764	1.826
	5	1.712	1.766	1.779	1.782
	6	1.746	1.766	1.771	1.824
	7	1.75	1.751	1.76	1.826
201162	1	1.727	1.753	1.775	1.783
	2	1.699	1.782	1.783	1.802
	3	1.725	1.736	1.742	1.78
201284	1	1.715	1.719	1.768	1.88
	2	1.738	1.749	1.796	1.841
	3	1.744	1.752	1.775	1.779
	4	1.68	1.685	1.749	1.863
201390	1	1.776	1.776	1.776	1.776
201742	1	1.755	1.76	1.778	1.78
	2	1.707	1.747	1.752	1.776
	3	1.728	1.754	1.757	1.792
	4	1.719	1.761	1.763	1.778
201815	1	1.708	1.765	1.782	1.784
	2	1.722	1.743	1.745	1.787
	3	1.75	1.761	1.762	1.786
	4	1.714	1.776	1.779	1.804
201959	1	1.706	1.723	1.852	1.858
	3	1.688	1.726	1.845	1.855
202695	1	1.731	1.758	1.768	1.802
202907	1	1.705	1.76	1.76	1.76
245933	1	1.752	1.752	1.769	1.809
	2	1.733	1.763	1.768	1.824
246757	1	1.748	1.768	1.768	1.808
	2	1.747	1.762	1.786	1.791
246759	1	1.743	1.769	1.769	1.807
	2	1.747	1.759	1.784	1.793
247056	1	1.73	1.752	1.781	1.791
	2	1.689	1.698	1.863	1.875
247057	1	1.738	1.773	1.785	1.792
	2	1.769	1.769	1.784	1.784
247058	1	1.737	1.751	1.777	1.785
	2	1.718	1.739	1.772	1.82
	3	1.728	1.75	1.759	1.807
249126	2	1.722	1.738	1.791	1.791
	3	1.729	1.735	1.737	1.87
249127	2	1.729	1.747	1.788	1.791
	4	1.737	1.738	1.778	1.787
249193	7	1.704	1.795	1.795	1.796
250081	1	1.751	1.751	1.757	1.757
250096	1	1.689	1.774	1.819	1.833
	2	1.679	1.78	1.784	1.797
250125	1	1.748	1.758	1.76	1.786
	2	1.751	1.758	1.769	1.782
250173	1	1.72	1.72	1.813	1.813
	2	1.731	1.742	1.759	1.84
	3	1.728	1.731	1.763	1.806
	4	1.718	1.737	1.806	1.806
250244	1	1.725	1.733	1.784	1.793
	2	1.723	1.728	1.795	1.829
250245	1	1.729	1.739	1.74	1.838
	2	1.726	1.736	1.748	1.819
	3	1.742	1.747	1.748	1.845
250340	1	1.718	1.768	1.767	1.768
250347	1	1.745	1.745	1.748	1.748
	2	1.745	1.748	1.766	1.773
	3	1.734	1.738	1.765	1.766
250342	1	1.718	1.726	1.787	1.808
250390	1	1.735	1.744	1.747	1.829
	2	1.724	1.74	1.74	1.844
250391	1	1.721	1.733	1.789	1.827
250400	1	1.722	1.724	1.741	1.742
250409	1	1.706	1.766	1.766	1.766
250445	1	1.724	1.733	1.787	1.815
280775	1	1.744	1.744	1.752	1.757
280799	1	1.692	1.77	1.786	1.79
	2	1.741	1.748	1.759	1.759
	3	1.696	1.768	1.778	1.786
280800	1	1.713	1.782	1.783	1.797
	2	1.75	1.75	1.75	1.75
	3	1.739	1.739	1.739	1.739
280947	1	1.721	1.763	1.763	1.763
281046	1	1.734	1.734	1.81	1.81
	2	1.732	1.735	1.79	1.806
	3	1.733	1.747	1.783	1.848
281210	1	1.716	1.757	1.779	1.795
281288	1	1.737	1.762	1.768	1.834
281292	1	1.74	1.772	1.781	1.785
	2	1.763	1.763	1.774	1.79
281351	1	1.715	1.759	1.796	1.796
	2	1.702	1.784	1.784	1.795
281397	1	1.732	1.736	1.795	1.817
	2	1.717	1.763	1.768	1.835
	3	1.738	1.751	1.772	1.792
	4	1.738	1.754	1.757	1.807
	5	1.743	1.749	1.752	1.811
281398	1	1.732	1.762	1.776	1.792
	2	1.718	1.767	1.79	1.792
	3	1.738	1.752	1.762	1.798
380015	1	1.718	1.749	1.809	1.838
	2	1.731	1.741	1.785	1.836
391348	1	1.725	1.732	1.792	1.816
	2	1.731	1.748	1.772	1.796
	3	1.738	1.751	1.753	1.805
	4	1.738	1.745	1.755	1.805
	5	1.713	1.751	1.766	1.836
401293	1	1.735	1.752	1.783	1.806
	2	1.738	1.77	1.771	1.798
	3	1.743	1.744	1.771	1.807
401294	1	1.735	1.765	1.766	1.82
	2	1.757	1.781	1.781	1.802
401828	1	1.742	1.745	1.769	1.769
	2	1.743	1.744	1.768	1.768
404014	1	1.716	1.73	1.739	1.808
	2	1.732	1.751	1.762	1.803
404016	1	1.721	1.765	1.808	1.843
	2	1.729	1.735	1.777	1.854
404018	1	1.71	1.766	1.833	1.849
	2	1.721	1.728	1.795	1.85
408562	1	1.689	1.749	1.771	1.852
408563	1	1.694	1.75	1.768	1.853
411378	1	1.742	1.745	1.761	1.809
	2	1.728	1.751	1.792	1.806
	3	1.719	1.73	1.794	1.817
411379	1	1.741	1.754	1.762	1.798
	2	1.733	1.744	1.791	1.805
	3	1.713	1.728	1.802	1.817
411380	1	1.739	1.743	1.759	1.8
	2	1.724	1.75	1.785	1.807
	3	1.719	1.719	1.798	1.833
411381	1	1.739	1.751	1.757	1.789
	2	1.724	1.753	1.774	1.807
	3	1.711	1.713	1.8	1.843
411382	1	1.743	1.759	1.762	1.789
	2	1.716	1.755	1.766	1.818
	3	1.704	1.715	1.796	1.858
411383	1	1.725	1.766	1.78	1.792
	2	1.726	1.759	1.76	1.814
	3	1.706	1.709	1.825	1.856
411680	1	1.728	1.775	1.775	1.775
411681	1	1.732	1.765	1.765	1.788
413147	1	1.724	1.724	1.785	1.815
413763	1	1.753	1.76	1.76	1.76
414454	4	1.74	1.74	1.751	1.801
	5	1.698	1.737	1.753	1.784
416023	1	1.716	1.786	1.794	1.828
	2	1.715	1.729	1.808	1.84
416427	1	1.743	1.743	1.79	1.79
37032	5	1.72	1.785	1.911	1.927	2.123
48213	1	1.729	1.729	1.909	1.952	2.013
55309	1	1.701	1.819	1.886	1.906	1.914
	2	1.734	1.799	1.819	1.906	1.99
62886	1	1.787	1.805	1.816	1.834	2.181
65722	1	1.679	1.76	1.862	1.995	2.041
66994	1	1.744	1.753	1.825	1.901	2.073
72984	3	1.666	1.708	2.002	2.006	2.014
79018	3	1.67	1.716	1.999	2.009	2.009
79517	2	1.681	1.711	1.96	1.981	2.012
94735	2	1.71	1.73	1.874	1.878	2.268
201599	2	1.722	1.773	1.798	1.83	2.149
202392	1	1.722	1.741	1.799	2.028	2.058
280066	2	1.707	1.717	1.914	1.939	2.052
391225	1	1.706	1.729	1.871	1.897	2.286
73	1	1.699	1.745	1.935	1.946	2.138	2.589
211	1	1.674	1.913	1.913	1.921	1.921	2.453
343	1	1.711	1.711	1.945	1.945	2.225	2.225
	2	1.69	1.699	1.926	1.939	2.236	2.377
	3	1.684	1.69	1.905	1.979	2.215	2.445
	4	1.701	1.719	1.849	1.975	2.245	2.481
1081	1	1.692	1.784	1.806	2.121	2.135	2.148
	2	1.693	1.838	1.868	1.966	2.074	2.389
	3	1.702	1.879	1.886	1.924	2.039	2.38
	4	1.688	1.887	1.914	1.987	2.003	2.412
	5	1.711	1.863	1.892	1.908	1.983	2.455
1220	1	1.674	1.812	1.846	2.032	2.045	2.289
	2	1.696	1.794	1.828	2.045	2.046	2.317
	3	1.686	1.821	1.828	2.028	2.056	2.285
	4	1.696	1.804	1.813	2.039	2.079	2.257
	5	1.693	1.811	1.826	2.034	2.045	2.266
	6	1.683	1.789	1.862	1.989	2.084	2.292
	7	1.69	1.807	1.811	2.034	2.054	2.299
	8	1.688	1.795	1.842	2.035	2.065	2.267
	9	1.691	1.817	1.825	2.038	2.046	2.289
	10	1.697	1.793	1.831	2.04	2.074	2.3
	11	1.692	1.804	1.823	2.044	2.064	2.315
	12	1.678	1.816	1.839	2.013	2.056	2.292
1886	1	1.71	1.71	1.946	1.946	2.219	2.219
	2	1.703	1.712	1.901	1.965	2.183	2.412
	3	1.716	1.72	1.873	1.967	2.211	2.513
1887	1	1.73	1.73	1.919	1.919	2.254	2.254
	2	1.708	1.712	1.921	1.949	2.209	2.354
	3	1.694	1.697	1.913	1.984	2.241	2.505
	4	1.706	1.723	1.834	1.981	2.275	2.442
4151	1	1.676	1.91	1.911	1.922	1.923	2.435
	2	1.68	1.914	1.914	1.924	1.924	2.434
8207	1	1.709	1.718	1.898	1.92	2.321	2.324
	2	1.719	1.726	1.898	1.898	2.331	2.383
	3	1.705	1.707	1.922	1.925	2.313	2.337
15551	1	1.705	1.72	1.931	1.948	2.216	2.283
	2	1.714	1.746	1.863	1.961	2.103	2.298
	3	1.717	1.765	1.834	1.957	2.182	2.428
	4	1.703	1.736	1.886	1.935	2.266	2.34
	5	1.686	1.737	1.934	1.979	2.216	2.242
	6	1.706	1.718	1.879	1.969	2.263	2.343
	7	1.694	1.749	1.819	1.945	2.198	2.405
	8	1.699	1.761	1.873	2.009	2.081	2.283
16457	1	1.68	1.761	1.896	1.898	2.23	2.313
	2	1.687	1.693	1.945	1.961	2.273	2.341
20683	1	1.663	1.887	1.907	1.928	1.979	2.343
	2	1.685	1.887	1.893	1.918	1.927	2.369
	3	1.653	1.848	1.942	1.947	1.97	2.334
	4	1.672	1.86	1.883	1.93	1.965	2.351
	5	1.692	1.888	1.911	1.929	1.951	2.33
	6	1.683	1.849	1.909	1.93	1.988	2.348
	7	1.646	1.878	1.913	1.959	1.965	2.371
	8	1.658	1.902	1.907	1.927	1.959	2.345
	9	1.67	1.856	1.931	1.938	1.984	2.348
	10	1.666	1.894	1.896	1.961	1.963	2.368
	11	1.678	1.834	1.913	1.951	1.97	2.346
	12	1.651	1.845	1.883	1.966	1.992	2.34
20940	2	1.821	1.821	1.978	1.978	1.999	1.999
	3	1.756	1.756	1.956	1.956	2.147	2.147
26009	1	1.71	1.724	1.912	1.917	2.332	2.347
	2	1.702	1.706	1.91	1.953	2.312	2.355
	3	1.71	1.716	1.894	1.955	2.347	2.369
	4	1.714	1.723	1.902	1.941	2.328	2.338
	5	1.706	1.711	1.903	1.936	2.322	2.352
	6	1.711	1.722	1.914	1.935	2.315	2.33
29238	1	1.689	1.747	1.851	1.889	2.36	2.384
	2	1.709	1.73	1.894	1.956	2.263	2.39
	3	1.725	1.734	1.931	1.936	2.319	2.367
	4	1.735	1.74	1.905	1.944	2.205	2.43
	5	1.702	1.715	1.918	1.938	2.316	2.356
31027	1	1.739	1.753	1.912	1.942	2.172	2.24
	2	1.732	1.763	1.826	2.034	2.26	2.303
32510	1	1.696	1.702	1.902	2.014	2.227	2.33
	2	1.695	1.696	1.917	1.993	2.212	2.318
32584	1	1.697	1.85	1.885	1.948	1.997	2.276
	2	1.663	1.91	1.927	1.949	1.957	2.313
	3	1.702	1.795	1.86	2.011	2.061	2.285
	4	1.703	1.84	1.878	1.966	2.034	2.289
	5	1.673	1.814	1.921	1.926	2.072	2.301
	6	1.677	1.846	1.894	1.976	2.007	2.307
	7	1.678	1.812	1.911	1.933	2.052	2.273
	8	1.68	1.896	1.916	1.955	1.97	2.29
	9	1.703	1.804	1.835	1.999	2.053	2.295
	10	1.695	1.84	1.86	1.967	2.022	2.274
	11	1.709	1.795	1.919	1.945	2.046	2.295
	12	1.675	1.798	1.884	1.994	2.089	2.265
35118	4	1.68	1.764	1.917	1.943	2.079	2.421
35406	1	1.698	1.783	1.906	1.914	2.111	2.284
	2	1.682	1.787	1.905	1.921	2.153	2.287
	3	1.688	1.763	1.902	1.948	2.171	2.319
	4	1.694	1.773	1.907	1.941	2.154	2.3
	5	1.692	1.769	1.82	2.045	2.07	2.339
	6	1.684	1.777	1.832	2.05	2.085	2.339
37032	1	1.691	1.719	1.893	1.97	2.207	2.345
	2	1.711	1.741	1.926	1.942	2.21	2.211
	3	1.698	1.702	1.945	1.976	2.194	2.288
	4	1.697	1.7	1.943	1.975	2.195	2.316
37235	1	1.684	1.867	1.868	1.967	1.999	2.432
39214	1	1.691	1.724	1.918	1.94	2.249	2.285
	2	1.692	1.707	1.939	1.961	2.276	2.281
	3	1.694	1.749	1.922	1.932	2.235	2.301
	4	1.706	1.706	1.933	1.969	2.273	2.283
	5	1.705	1.735	1.918	1.924	2.252	2.284
	6	1.699	1.714	1.944	1.956	2.285	2.29
39328	1	1.672	1.738	1.944	1.95	2.259	2.3
	2	1.706	1.719	1.958	1.967	2.272	2.28
	3	1.7	1.733	1.907	1.982	2.24	2.286
	4	1.695	1.703	1.93	1.996	2.243	2.276
	5	1.687	1.729	1.932	1.973	2.235	2.297
	6	1.681	1.693	1.949	2.02	2.266	2.309
39439	1	1.744	1.77	1.854	1.987	2.043	2.334
39623	1	1.685	1.747	1.931	1.938	2.257	2.31
	2	1.687	1.73	1.933	1.951	2.23	2.32
	3	1.698	1.749	1.916	1.945	2.236	2.3
40535	1	1.688	1.765	1.792	2.041	2.172	2.292
	2	1.692	1.761	1.782	2.053	2.183	2.278
	3	1.686	1.756	1.821	2.044	2.134	2.291
	4	1.689	1.749	1.813	2.061	2.155	2.278
41217	1	1.66	1.743	1.954	1.964	2.145	2.371
	2	1.695	1.704	1.91	1.962	2.291	2.44
	3	1.688	1.728	1.88	1.99	2.335	2.342
	4	1.679	1.699	1.91	1.994	2.351	2.356
41293	1	1.707	1.727	1.906	1.923	2.326	2.373
	2	1.705	1.724	1.926	1.934	2.165	2.429
	3	1.713	1.719	1.893	1.946	2.318	2.353
	4	1.706	1.722	1.898	1.958	2.249	2.394
	5	1.713	1.72	1.92	1.952	2.229	2.318
48138	2	1.699	1.726	1.902	2.001	2.197	2.244
	3	1.715	1.73	1.864	1.979	2.164	2.358
	4	1.66	1.766	1.826	1.992	2.214	2.374
	5	1.728	1.745	1.826	2.087	2.208	2.303
48213	2	1.722	1.722	1.947	1.947	2.195	2.195
51072	1	1.701	1.713	2.003	2.006	2.155	2.163
51512	1	1.698	1.751	1.896	1.956	2.22	2.268
	2	1.707	1.741	1.915	1.935	2.171	2.278
53594	1	1.684	1.749	1.942	1.953	2.139	2.406
	2	1.701	1.705	1.884	1.985	2.336	2.348
	3	1.691	1.71	1.905	1.99	2.314	2.359
	4	1.69	1.691	1.924	1.933	2.279	2.473
54020	2	1.745	1.745	1.745	2.217	2.217	2.217
54088	1	1.697	1.705	1.937	2.012	2.282	2.291
	2	1.695	1.712	1.929	2.037	2.248	2.279
56356	1	1.688	1.749	1.948	1.949	2.157	2.37
	2	1.705	1.711	1.907	2.006	2.296	2.37
	4	1.69	1.711	1.907	1.969	2.305	2.338
59292	1	1.763	1.778	1.833	1.933	2.204	2.246
	2	1.744	1.776	1.819	1.908	2.216	2.249
	3	1.751	1.765	1.834	1.93	2.224	2.239
	4	1.743	1.774	1.862	1.935	2.225	2.267
	5	1.747	1.769	1.85	1.893	2.174	2.232
	6	1.74	1.758	1.882	1.893	2.231	2.244
	7	1.76	1.762	1.844	1.864	2.163	2.243
	8	1.739	1.743	1.849	1.862	2.224	2.244
	4	1.693	1.742	1.873	1.875	2.056	2.432
59645	1	1.71	1.743	1.825	2.094	2.21	2.231
59902	1	1.681	1.746	1.95	1.956	2.161	2.348
	2	1.701	1.701	1.883	1.991	2.327	2.351
	3	1.699	1.702	1.898	2.002	2.338	2.339
	4	1.7	1.7	1.926	1.931	2.295	2.409
61078	1	1.771	1.771	1.892	1.892	2.176	2.176
62832	1	1.708	1.71	1.975	2.026	2.119	2.132
	2	1.703	1.705	1.946	2.037	2.144	2.251
62833	1	1.696	1.703	1.958	2.065	2.13	2.217
62959	1	1.698	1.73	1.933	2.012	2.2	2.268
	2	1.717	1.747	1.842	1.958	2.198	2.355
	3	1.694	1.754	1.879	1.977	2.181	2.421
	4	1.716	1.721	1.798	2.061	2.179	2.354
65016	1	1.706	1.745	1.878	1.925	2.174	2.433
	3	1.712	1.721	1.913	1.923	2.228	2.36
	4	1.709	1.726	1.957	1.961	2.248	2.272
65021	1	1.718	1.72	1.923	1.98	2.248	2.275
	3	1.71	1.718	1.944	1.954	2.238	2.364
	4	1.728	1.735	1.908	1.993	2.26	2.273
	5	1.71	1.72	1.93	1.946	2.218	2.416
	6	1.724	1.74	1.9	1.927	2.29	2.47
65028	1	1.689	1.694	1.994	2.027	2.138	2.16
65418	2	1.681	1.878	1.88	2.053	2.084	2.262
67116	1	1.717	1.718	1.943	1.956	2.221	2.243
	2	1.718	1.72	1.936	1.936	2.274	2.319
67415	1	1.71	1.71	1.917	1.917	2.28	2.28
67954	1	1.711	1.717	1.915	1.929	2.261	2.302
	2	1.716	1.72	1.928	1.944	2.255	2.28
	3	1.716	1.72	1.922	1.934	2.266	2.295
67955	1	1.716	1.721	1.935	1.977	2.263	2.322
	2	1.703	1.729	1.934	1.948	2.317	2.32
	3	1.721	1.725	1.939	1.959	2.313	2.329
68279	4	1.677	1.751	1.905	1.961	2.099	2.399
68460	1	1.71	1.763	1.885	1.966	2.144	2.4
	3	1.716	1.722	1.913	1.921	2.227	2.409
	4	1.706	1.72	1.944	1.953	2.217	2.291
68561	2	1.693	1.742	1.897	2.005	2.148	2.289
	3	1.732	1.743	1.866	1.919	2.15	2.399
	4	1.716	1.716	1.876	1.989	2.174	2.335
68562	1	1.707	1.737	1.923	1.962	2.134	2.426
	2	1.699	1.719	1.903	1.997	2.268	2.309
	3	1.701	1.723	1.891	1.955	2.299	2.347
	4	1.694	1.712	1.941	2.013	2.23	2.256
69086	2	1.688	1.803	1.803	2.041	2.041	2.296
	3	1.682	1.841	1.841	2.035	2.035	2.252
	4	1.708	1.917	1.917	1.928	1.928	2.294
	5	1.695	1.842	1.842	2.036	2.036	2.351
71754	1	1.699	1.708	1.907	1.913	2.327	2.381
	2	1.695	1.712	1.919	1.93	2.217	2.466
	3	1.692	1.706	1.925	1.931	2.327	2.384
	4	1.693	1.715	1.91	1.921	2.36	2.365
	5	1.697	1.7	1.911	1.946	2.222	2.354
72710	1	1.711	1.713	1.965	1.969	2.216	2.228
	2	1.719	1.725	1.883	2.075	2.183	2.288
	3	1.687	1.716	1.882	2.068	2.205	2.234
73090	1	1.702	1.712	1.957	1.958	2.295	2.323
	2	1.703	1.704	1.923	1.942	2.301	2.339
	3	1.703	1.704	1.94	1.948	2.287	2.299
	4	1.698	1.72	1.935	1.972	2.28	2.306
	5	1.715	1.724	1.901	1.924	2.276	2.309
	6	1.703	1.713	1.954	1.967	2.303	2.307
73128	1	1.693	1.721	1.904	1.954	2.285	2.332
	2	1.71	1.718	1.905	1.973	2.277	2.332
	3	1.703	1.732	1.935	1.95	2.292	2.324
73304	1	1.696	1.7	1.957	1.957	2.238	2.301
	2	1.687	1.694	1.951	1.957	2.299	2.31
75383	1	1.696	1.717	1.935	1.985	2.145	2.257
	2	1.706	1.712	1.914	1.993	2.175	2.26
	3	1.721	1.733	1.906	1.915	2.145	2.52
	4	1.729	1.732	1.864	1.897	2.279	2.309
	5	1.717	1.735	1.963	1.963	2.183	2.227
	6	1.706	1.719	1.939	1.994	2.185	2.232
	7	1.713	1.728	1.893	1.931	2.15	2.535
77506	1	1.716	1.771	1.774	2.125	2.155	2.209
	2	1.657	1.764	1.825	2.06	2.167	2.358
79701	1	1.709	1.718	1.944	1.951	2.192	2.239
	2	1.71	1.722	1.922	1.989	2.111	2.278
	3	1.711	1.715	1.936	1.986	2.167	2.248
	4	1.71	1.724	1.926	1.994	2.159	2.273
	5	1.706	1.723	1.926	1.936	2.144	2.486
	6	1.708	1.739	1.889	1.93	2.175	2.575
	7	1.728	1.747	1.897	1.903	2.275	2.284
80310	1	1.69	1.698	1.986	1.994	2.123	2.277
80311	1	1.699	1.704	1.987	2.007	2.149	2.289
80553	1	1.7	1.759	1.895	1.968	2.065	2.452
80577	1	1.677	1.721	1.936	1.936	2.251	2.33
80595	1	1.731	1.773	1.775	2.075	2.209	2.21
82460	1	1.655	1.95	1.95	1.994	1.994	2.471
83374	1	1.709	1.729	1.906	1.92	2.26	2.302
	2	1.705	1.752	1.897	1.948	2.179	2.31
83644	1	1.701	1.706	1.985	2.01	2.143	2.198
83654	1	1.721	1.748	1.944	1.967	2.282	2.337
	2	1.719	1.722	1.956	1.971	2.301	2.304
	3	1.715	1.719	1.969	1.969	2.323	2.352
83656	1	1.687	1.687	2.024	2.024	2.198	2.198
	2	1.679	1.684	2.012	2.034	2.189	2.21
84309	1	1.685	1.739	1.926	1.935	2.255	2.262
84641	1	1.684	1.702	1.879	1.951	2.259	2.525
	2	1.698	1.699	1.952	1.961	2.18	2.399
	3	1.715	1.715	1.974	1.974	2.177	2.177
84704	1	1.69	1.796	1.798	2.122	2.129	2.145
84942	1	1.674	1.692	1.964	2.022	2.169	2.206
	2	1.726	1.741	1.965	2.02	2.116	2.202
85438	1	1.682	1.723	1.998	1.998	2.108	2.267
85530	1	1.702	1.715	1.933	1.942	2.267	2.294
	2	1.7	1.723	1.909	1.979	2.24	2.3
	3	1.707	1.711	1.925	1.943	2.278	2.35
85531	1	1.701	1.723	1.873	2.003	2.251	2.283
	2	1.703	1.71	1.906	1.958	2.259	2.336
	3	1.693	1.701	1.932	1.949	2.275	2.28
	4	1.696	1.711	1.908	1.98	2.247	2.297
	5	1.716	1.721	1.876	1.992	2.267	2.28
	6	1.71	1.729	1.862	2.018	2.259	2.283
	7	1.697	1.703	1.893	1.962	2.263	2.397
	8	1.703	1.706	1.915	1.949	2.281	2.29
	9	1.707	1.71	1.899	1.966	2.251	2.339
	10	1.7	1.715	1.878	2.006	2.272	2.319
86789	1	1.697	1.73	1.999	2.026	2.062	2.184
	2	1.69	1.704	1.998	2.01	2.074	2.29
86790	1	1.714	1.741	2.003	2.02	2.078	2.196
	2	1.693	1.705	1.997	2.009	2.069	2.287
86791	2	1.682	1.692	1.988	2.009	2.062	2.262
89864	1	1.701	1.903	1.916	1.938	1.953	2.465
	2	1.691	1.9	1.901	1.958	1.959	2.438
89898	1	1.689	1.738	1.885	1.974	2.149	2.403
90109	1	1.698	1.699	1.998	2.045	2.088	2.215
90110	1	1.7	1.714	2.019	2.037	2.092	2.194
90111	1	1.693	1.695	2.001	2.03	2.107	2.192
90482	1	1.656	1.849	1.909	1.919	1.959	2.414
	2	1.68	1.9	1.906	1.917	1.919	2.414
	3	1.677	1.9	1.901	1.913	1.929	2.42
	4	1.659	1.879	1.9	1.937	1.941	2.423
	5	1.677	1.897	1.914	1.917	1.925	2.412
	6	1.659	1.885	1.907	1.934	1.939	2.426
	7	1.667	1.878	1.88	1.926	1.953	2.406
	8	1.678	1.874	1.885	1.936	1.954	2.404
	9	1.674	1.894	1.896	1.913	1.93	2.418
	10	1.646	1.902	1.902	1.91	1.917	2.409
	11	1.656	1.855	1.908	1.921	1.967	2.415
	12	1.645	1.904	1.906	1.906	1.917	2.407
91269	1	1.704	1.782	1.868	2.028	2.037	2.336
91569	1	1.707	1.732	1.924	1.974	2.164	2.248
	2	1.722	1.75	1.891	1.895	2.233	2.254
	3	1.69	1.71	1.914	1.923	2.175	2.46
	4	1.719	1.725	1.921	1.926	2.153	2.488
	5	1.708	1.726	1.936	1.971	2.172	2.245
	6	1.709	1.711	1.937	1.962	2.166	2.245
	7	1.698	1.728	1.922	1.96	2.164	2.23
93614	1	1.631	1.737	1.864	1.991	2.129	2.338
	3	1.643	1.792	1.916	2.023	2.098	2.324
	5	1.703	1.824	1.848	1.883	2.149	2.326
	6	1.695	1.863	1.965	2.018	2.043	2.248
	7	1.675	1.886	1.908	2.053	2.097	2.242
	11	1.663	1.743	1.757	2.095	2.167	2.438
	12	1.734	1.734	1.818	2.11	2.197	2.46
	13	1.713	1.835	1.891	2.09	2.094	2.193
	14	1.696	1.726	1.845	2.038	2.134	2.433
	15	1.692	1.751	1.917	2.015	2.179	2.434
	16	1.691	1.814	1.819	2.029	2.072	2.386
	17	1.677	1.81	1.861	2.044	2.052	2.159
	18	1.691	1.761	1.896	2.082	2.096	2.219
95911	1	1.699	1.708	1.942	1.952	2.279	2.282
	2	1.703	1.723	1.924	1.934	2.251	2.31
	3	1.691	1.698	1.949	1.95	2.298	2.323
96100	1	1.699	1.705	1.946	1.952	2.272	2.272
	2	1.706	1.726	1.922	1.939	2.236	2.305
	3	1.69	1.695	1.953	1.954	2.287	2.318
96613	1	1.772	1.778	1.855	1.945	2.185	2.284
	2	1.646	1.737	1.932	1.98	2.186	2.416
	3	1.721	1.742	1.832	1.976	2.225	2.375
98900	1	1.677	1.765	1.828	1.882	2.229	2.316
	2	1.704	1.769	1.856	1.88	2.248	2.363
109490	1	1.701	1.708	1.906	1.991	2.313	2.346
	2	1.705	1.708	1.928	1.928	2.271	2.443
	3	1.688	1.763	1.951	1.951	2.138	2.398
109777	1	1.69	1.749	1.948	1.963	2.162	2.344
	2	1.701	1.702	1.905	1.999	2.337	2.348
	3	1.693	1.709	1.901	1.923	2.297	2.414
	4	1.703	1.705	1.886	1.99	2.325	2.353
109919	1	1.69	1.701	1.878	2.088	2.182	2.276
109924	1	1.719	1.733	1.776	2.124	2.199	2.208
109926	1	1.719	1.731	1.784	2.129	2.205	2.212
109980	1	1.709	1.763	1.885	1.97	2.167	2.412
	2	1.703	1.708	1.917	2.105	2.173	2.234
	3	1.705	1.727	1.957	1.958	2.226	2.323
	4	1.723	1.726	1.908	1.927	2.235	2.394
109987	1	1.682	1.695	1.879	2.083	2.167	2.28
110188	1	1.7	1.711	1.91	1.983	2.33	2.376
	2	1.693	1.751	1.956	1.956	2.152	2.404
	3	1.706	1.709	1.929	1.929	2.271	2.444
110247	1	1.654	1.932	1.932	1.96	1.96	2.387
	2	1.656	1.877	1.902	1.942	2.117	2.368
	3	1.703	1.882	1.888	1.909	2.103	2.416
	4	1.677	1.876	1.897	1.912	2.083	2.433
	5	1.678	1.876	1.891	1.898	2.106	2.406
	6	1.674	1.901	1.901	1.938	1.938	2.388
	7	1.664	1.909	1.931	1.946	1.976	2.356
110628	1	1.704	1.768	1.869	1.949	2.143	2.433
	2	1.711	1.723	1.926	1.95	2.235	2.287
	3	1.695	1.736	1.923	2.011	2.157	2.272
	4	1.726	1.727	1.902	1.91	2.243	2.351
151451	1	1.698	1.701	1.936	1.941	2.269	2.291
	2	1.687	1.698	1.915	1.94	2.283	2.305
	3	1.7	1.702	1.901	1.934	2.262	2.286
151973	1	1.711	1.743	1.878	1.93	2.198	2.512
	2	1.71	1.748	1.886	1.927	2.197	2.511
	3	1.712	1.767	1.798	2.039	2.106	2.558
	4	1.715	1.771	1.793	2.034	2.105	2.554
	5	1.711	1.734	1.919	1.942	2.168	2.381
	6	1.724	1.76	1.786	2.101	2.217	2.28
	7	1.705	1.723	1.813	2.082	2.265	2.416
	8	1.713	1.729	1.919	1.936	2.167	2.383
	9	1.705	1.73	1.807	2.079	2.273	2.418
	10	1.699	1.701	1.984	1.985	2.255	2.256
	11	1.72	1.758	1.795	2.104	2.211	2.279
154826	1	1.719	1.746	1.795	2.072	2.169	2.336
	2	1.726	1.731	1.918	1.949	2.148	2.314
156006	1	1.727	1.777	1.78	2.135	2.146	2.163
156821	2	1.747	1.747	1.889	1.889	2.309	2.309
170118	1	1.7	1.709	1.962	2.006	2.191	2.196
170119	1	1.71	1.71	1.955	1.955	2.237	2.237
170279	1	1.697	1.709	1.927	1.946	2.28	2.315
	2	1.692	1.708	1.944	1.948	2.272	2.301
	3	1.699	1.702	1.937	1.941	2.259	2.294
	4	1.696	1.7	1.933	1.948	2.284	2.293
	5	1.707	1.713	1.912	1.914	2.28	2.289
	6	1.699	1.729	1.905	1.942	2.244	2.319
170676	2	1.688	1.694	1.904	2.027	2.217	2.385
170752	1	1.654	1.917	1.917	1.917	1.917	2.302
171244	1	1.736	1.751	1.752	2.111	2.174	2.352
171758	1	1.727	1.727	1.942	1.942	2.212	2.212
	2	1.711	1.715	1.964	1.966	2.19	2.197
201757	1	1.762	1.762	1.918	1.918	2.236	2.236
	2	1.713	1.808	1.83	2.005	2.112	2.279
	3	1.757	1.76	1.793	2.138	2.167	2.239
201931	1	1.695	1.713	1.953	1.953	2.334	2.377
	2	1.688	1.882	1.887	2.069	2.084	2.275
201959	2	1.675	1.869	1.896	1.915	2.035	2.511
	4	1.678	1.872	1.903	1.911	2.036	2.423
	5	1.693	1.869	1.907	1.919	2.036	2.306
	6	1.689	1.865	1.913	1.923	2.036	2.305
	7	1.664	1.871	1.95	1.986	1.989	2.484
	8	1.712	1.725	1.908	1.911	2.304	2.395
	9	1.666	1.881	1.966	1.972	1.995	2.4
	10	1.676	1.86	1.908	1.965	2.055	2.41
	11	1.695	1.753	1.929	1.937	2.155	2.416
	12	1.677	1.864	1.907	1.965	2.065	2.368
202053	1	1.739	1.786	1.825	2.111	2.161	2.186
	2	1.706	1.773	1.907	1.92	2.129	2.467
	3	1.728	1.782	1.847	1.987	2.12	2.4
	4	1.701	1.785	1.866	1.988	2.083	2.448
	5	1.718	1.759	1.845	2.063	2.224	2.282
202234	1	1.712	1.714	1.904	1.909	2.179	2.388
	2	1.707	1.729	1.913	1.933	2.176	2.404
	3	1.716	1.74	1.829	1.96	2.172	2.399
	4	1.732	1.735	1.819	1.983	2.171	2.414
202392	2	1.733	1.74	1.817	2.055	2.236	2.257
202913	1	1.688	1.701	1.998	1.998	2.172	2.19
203218	1	1.689	1.699	1.993	1.993	2.159	2.234
240381	1	1.702	1.706	1.94	1.957	2.289	2.338
	2	1.7	1.721	1.891	2.064	2.136	2.348
	3	1.703	1.706	1.909	2.056	2.154	2.372
	4	1.703	1.731	1.884	2.075	2.135	2.337
	5	1.694	1.712	1.937	1.958	2.304	2.337
	6	1.696	1.703	1.909	2.042	2.172	2.375
240382	1	1.699	1.709	1.932	1.942	2.297	2.315
	2	1.694	1.709	1.926	1.939	2.311	2.331
	3	1.7	1.717	1.905	1.943	2.277	2.308
240705	1	1.704	1.704	1.944	1.965	2.305	2.324
	2	1.7	1.71	1.915	1.986	2.283	2.295
	3	1.701	1.726	1.882	2	2.236	2.324
	4	1.699	1.701	1.92	1.993	2.274	2.309
	5	1.704	1.717	1.9	2	2.271	2.306
	6	1.7	1.707	1.917	1.965	2.302	2.311
240707	1	1.713	1.753	1.977	1.978	2.118	2.316
	2	1.703	1.728	1.934	1.992	2.213	2.301
	3	1.7	1.722	1.931	1.944	2.288	2.327
	4	1.695	1.706	1.94	1.944	2.283	2.335
	5	1.705	1.716	1.907	2.071	2.164	2.291
	6	1.704	1.76	1.867	2.095	2.1	2.285
245066	1	1.701	1.723	1.939	1.972	2.217	2.252
	2	1.707	1.723	1.945	1.948	2.227	2.253
	3	1.72	1.72	1.933	1.946	2.207	2.254
249126	1	1.702	1.702	1.922	1.922	2.288	2.288
249127	1	1.706	1.724	1.908	1.928	2.196	2.357
	3	1.706	1.717	1.924	1.929	2.193	2.434
249161	1	1.694	1.708	1.907	1.951	2.26	2.293
	2	1.709	1.719	1.904	1.956	2.263	2.302
	3	1.685	1.696	1.934	1.945	2.3	2.372
	4	1.695	1.707	1.919	1.94	2.289	2.306
	5	1.703	1.709	1.918	1.946	2.287	2.301
	6	1.696	1.699	1.931	1.959	2.293	2.295
250079	1	1.697	1.702	1.932	1.946	2.278	2.283
	2	1.706	1.715	1.919	1.936	2.246	2.303
	3	1.686	1.698	1.942	1.944	2.295	2.323
250188	1	1.699	1.707	1.89	1.98	2.249	2.38
	2	1.688	1.701	1.887	2.01	2.273	2.301
	3	1.697	1.715	1.921	1.984	2.238	2.332
	4	1.709	1.712	1.913	1.928	2.28	2.283
	5	1.692	1.713	1.87	2.032	2.26	2.275
	6	1.707	1.708	1.872	2.035	2.241	2.286
	7	1.683	1.693	1.923	1.959	2.243	2.312
	8	1.706	1.742	1.908	2.016	2.253	2.272
	9	1.603	1.726	1.936	1.99	2.389	2.497
	10	1.707	1.72	1.919	1.923	2.266	2.297
250243	1	1.706	1.743	1.896	1.935	2.263	2.268
	2	1.689	1.738	1.919	1.943	2.256	2.269
	3	1.707	1.709	1.912	1.934	2.302	2.317
250362	1	1.701	1.707	1.927	1.943	2.279	2.303
	2	1.708	1.713	1.931	1.936	2.245	2.272
	3	1.695	1.712	1.929	1.931	2.283	2.286
280066	1	1.703	1.703	1.956	1.956	2.206	2.206
280174	1	1.691	1.691	1.99	1.99	2.224	2.224
280831	1	1.703	1.713	1.908	1.918	2.34	2.431
	2	1.701	1.707	1.907	1.922	2.341	2.431
280866	1	1.706	1.72	1.882	1.937	2.249	2.267
	2	1.701	1.723	1.919	1.949	2.213	2.298
280945	1	1.708	1.738	1.92	1.92	2.196	2.435
	2	1.717	1.723	1.909	1.953	2.266	2.305
281295	1	1.704	1.709	2.016	2.038	2.137	2.171
281503	1	1.732	1.749	1.824	2.039	2.223	2.232
	2	1.739	1.745	1.844	2.134	2.163	2.188
391225	2	1.71	1.715	1.893	1.982	2.176	2.301
	3	1.694	1.742	1.885	2.017	2.127	2.255
	4	1.726	1.727	1.866	1.914	2.152	2.38
391230	1	1.729	1.748	1.923	1.923	2.209	2.21
	2	1.703	1.725	1.954	1.961	2.196	2.282
412788	1	1.708	1.716	1.948	1.991	2.148	2.28
	2	1.71	1.713	1.945	1.96	2.185	2.238
	3	1.713	1.722	1.896	1.953	2.175	2.51
	4	1.746	1.746	1.889	1.889	2.258	2.258
412998	1	1.754	1.754	1.754	2.213	2.213	2.213
412999	1	1.731	1.743	1.787	2.135	2.185	2.376
413000	1	1.732	1.732	1.769	2.206	2.206	2.235
414132	1	1.705	1.729	1.914	1.938	2.229	2.299
	2	1.702	1.727	1.923	1.93	2.223	2.314
	3	1.687	1.735	1.921	1.948	2.238	2.28
414454	1	1.694	1.817	1.834	1.992	2.252	2.253
	2	1.704	1.785	1.808	1.951	2.218	2.428
	3	1.727	1.764	1.779	2.137	2.213	2.213
415246	1	1.707	1.73	1.923	1.931	2.264	2.314
415247	1	1.704	1.726	1.915	1.938	2.262	2.31
415249	1	1.711	1.722	1.925	1.933	2.27	2.312
415255	1	1.721	1.724	1.907	2.006	2.209	2.223
	2	1.734	1.741	1.785	2.131	2.14	2.355
416805	1	1.714	1.716	1.872	1.948	2.197	2.39
	2	1.707	1.715	1.92	1.954	2.261	2.32
	3	1.7	1.721	1.854	2.004	2.178	2.603
416806	1	1.701	1.719	1.857	2.006	2.176	2.608
	2	1.719	1.72	1.866	1.953	2.187	2.411
	3	1.711	1.712	1.924	1.954	2.252	2.326
