# Supplementary material for: Bond-length distributions for ions bonded to oxygen: results for the transition metals and quantification of the factors underlying bond-length variation in inorganic solids
Source: IUCrJ. 2020 Jun 9;7(Pt 4):581–629. doi: 10.1107/S2052252520005928 (PMC7340253; doi:10.1107/S2052252520005928)
Supplement: Supplementary file 2 [file m-07-00581-sup2.zip › Nb4+.txt]

47179	1	1.96	1.96	1.96	2.143	2.143	2.143
88879	1	1.922	2.004	2.041	2.059	2.124	2.145
	2	1.952	2.017	2.026	2.077	2.129	2.163
