# Supplementary material for: Bond-length distributions for ions bonded to oxygen: results for the transition metals and quantification of the factors underlying bond-length variation in inorganic solids
Source: IUCrJ. 2020 Jun 9;7(Pt 4):581–629. doi: 10.1107/S2052252520005928 (PMC7340253; doi:10.1107/S2052252520005928)
Supplement: Supplementary file 2 [file m-07-00581-sup2.zip › Nb5+.txt]

26379	5	1.742	1.742	1.926	1.926
	6	1.802	1.802	1.852	1.852
24819	1	1.879	1.899	1.899	1.993	1.993
35729	1	1.858	1.858	1.858	1.981	1.981
94743	1	1.829	1.958	1.958	1.958	1.958
94744	1	1.835	1.936	1.944	1.953	1.987
29	2	1.912	1.912	1.987	1.987	2.006	2.006
	3	1.775	1.972	1.986	1.986	1.989	2.327
	4	1.801	1.873	1.991	1.991	2.113	2.268
	5	1.806	1.953	1.982	1.982	2.001	2.268
	7	1.823	1.93	1.93	1.99	2.022	2.225
	8	1.769	1.865	1.986	1.986	2.26	2.34
	9	1.809	1.83	1.992	1.992	2.154	2.244
	10	1.844	1.868	1.982	1.982	2.034	2.242
	11	1.8	1.949	1.983	1.983	2.001	2.269
	12	1.775	1.801	2.013	2.013	2.23	2.276
	13	1.832	1.834	1.987	1.987	2.131	2.224
	14	1.768	1.966	1.975	1.975	2.034	2.281
	15	1.886	1.92	1.92	1.973	2.027	2.104
4140	2	1.913	1.913	2.002	2.002	2.002	2.002
	3	1.818	1.858	1.983	1.983	2.119	2.259
	4	1.779	1.961	1.983	1.989	1.989	2.296
10034	1	1.796	1.884	1.954	2.014	2.071	2.195
20338	1	1.879	1.968	1.968	1.974	1.974	2.076
20348	1	1.848	1.888	1.924	2.048	2.129	2.153
	2	1.845	1.881	1.923	2.051	2.156	2.16
20531	1	1.723	2.018	2.019	2.037	2.038	2.257
26010	1	1.86	1.93	1.981	2.001	2.008	2.227
	2	1.795	1.866	1.99	2.019	2.14	2.295
	3	1.855	1.939	1.99	1.995	2.009	2.204
	4	1.837	1.851	1.992	2.003	2.111	2.26
26379	1	1.845	1.879	1.883	2.061	2.071	2.214
	2	1.794	1.913	1.969	2.009	2.053	2.151
	3	1.87	1.895	1.932	1.978	2.116	2.118
	4	1.831	1.84	1.919	2.008	2.212	2.252
	7	1.8	1.856	1.884	2.046	2.114	2.297
	8	1.914	1.934	1.967	1.983	1.985	2.049
	9	1.845	1.894	1.903	1.975	2.215	2.239
31994	1	1.735	1.961	1.991	1.991	2.067	2.419
	2	1.788	1.788	1.991	1.991	2.285	2.285
32583	1	1.815	1.815	1.996	2.156	2.156	2.212
33783	2	1.827	1.885	1.952	2.004	2.092	2.115
35252	1	1.862	1.932	1.955	2.065	2.134	2.175
	2	1.89	1.89	1.937	2.045	2.073	2.104
	3	1.906	1.927	1.927	2.104	2.117	2.146
	4	1.822	1.9	1.901	2.058	2.096	2.152
35428	1	1.942	1.942	1.979	1.979	1.991	1.991
36453	1	1.986	1.986	1.986	1.986	1.986	1.986
36607	1	1.945	1.955	1.969	1.973	2.065	2.068
	2	1.837	2.004	2.007	2.01	2.075	2.109
	3	1.964	1.969	2.005	2.006	2.011	2.022
	4	1.841	2.003	2.006	2.012	2.071	2.101
	5	1.92	1.92	1.92	2.049	2.049	2.049
	6	1.922	1.922	1.922	2.044	2.044	2.044
36626	1	1.871	1.875	1.952	1.981	2.048	2.059
38314	1	1.832	1.835	1.952	2.012	2.133	2.15
38370	1	1.792	1.988	1.988	2.029	2.029	2.137
	2	1.873	1.979	1.979	1.993	2.019	2.094
	3	1.881	1.972	1.975	1.983	1.999	2.091
39209	1	1.794	1.972	1.989	1.993	2.026	2.177
39464	1	1.791	1.894	1.986	1.986	2.057	2.292
39594	1	1.88	1.94	1.968	1.977	1.994	2.061
	2	1.884	1.89	1.969	2.073	2.081	2.226
	3	1.904	1.942	1.942	2.011	2.047	2.07
39624	1	1.879	1.881	1.984	1.993	2.106	2.129
39872	1	1.82	1.825	1.935	2.146	2.157	2.255
40870	1	1.874	1.907	1.956	1.969	1.998	2.045
	2	1.865	1.909	1.961	1.98	2.023	2.025
45816	1	1.978	1.978	1.978	1.978	1.978	1.978
45817	1	1.98	1.98	1.98	1.98	1.98	1.98
45818	1	1.982	1.982	1.982	1.982	1.982	1.982
47179	2	1.858	1.858	1.858	2.095	2.095	2.095
	3	1.866	1.866	1.866	2.175	2.175	2.175
50038	1	1.808	1.939	1.964	1.964	2.094	2.307
	2	1.811	1.818	2.032	2.032	2.257	2.276
50665	1	1.73	1.971	1.998	2.032	2.056	2.292
50932	3	1.817	1.817	2	2.058	2.125	2.125
51802	1	1.851	1.895	1.93	2.024	2.076	2.101
54960	1	1.941	1.941	1.941	1.941	1.989	1.989
	2	1.919	1.97	1.981	1.99	1.99	2.047
61435	1	1.928	1.928	1.964	1.964	2.01	2.01
62577	1	1.912	1.912	1.961	1.961	1.981	1.981
	2	1.702	1.975	1.975	2.034	2.034	2.195
62834	1	1.772	1.987	2.006	2.009	2.011	2.183
	2	1.831	1.956	1.959	2.003	2.022	2.211
	3	1.827	1.925	1.964	2.007	2.069	2.204
65136	1	1.928	1.933	1.94	1.943	1.958	1.972
67596	1	1.958	1.958	1.961	1.961	1.97	1.97
	2	1.791	1.874	1.888	2.096	2.109	2.18
	3	1.815	1.905	1.935	2.004	2.104	2.138
	4	1.858	1.862	1.885	2.023	2.085	2.189
68953	1	1.743	1.98	2.006	2.038	2.048	2.178
71317	1	1.786	1.91	1.95	2.081	2.114	2.204
71578	1	1.882	1.882	1.96	1.96	2.093	2.093
	2	1.825	1.93	1.988	1.999	2.009	2.157
	3	1.898	1.898	1.977	1.981	2.048	2.048
72111	1	1.757	1.968	1.968	1.968	1.968	2.319
	2	1.777	2	2	2	2	2.283
72330	1	2.007	2.007	2.007	2.007	2.007	2.007
72593	1	1.737	1.917	1.965	2.081	2.093	2.239
72873	1	1.762	1.978	1.983	1.986	2.015	2.334
73124	1	1.863	1.906	1.93	2.034	2.069	2.397
73260	2	1.986	1.986	1.986	1.986	1.986	1.986
74338	1	1.847	1.847	1.988	1.988	2.159	2.159
75264	1	1.858	1.858	1.858	2.13	2.13	2.13
75598	1	1.715	1.988	1.997	1.996	2.007	2.214
75599	1	1.716	1.997	2.012	2.032	2.033	2.227
76910	1	1.754	1.963	1.983	2.028	2.048	2.234
77070	1	1.751	1.972	1.988	2.009	2.029	2.203
79455	1	1.781	1.949	1.964	2.056	2.077	2.265
79456	1	1.797	1.914	1.954	2.071	2.079	2.277
79481	1	1.936	1.938	1.938	2.035	2.035	2.076
79703	1	1.776	1.948	1.948	2.016	2.016	2.216
79734	1	1.928	1.928	2	2	2.01	2.01
80591	4	1.941	1.941	1.941	2.032	2.032	2.032
80653	1	1.828	1.846	1.913	2.084	2.155	2.164
	2	1.871	1.874	1.901	2.036	2.041	2.09
	3	1.888	1.891	1.898	2.034	2.066	2.077
	4	1.818	1.846	1.91	2.065	2.14	2.2
80659	1	1.843	1.896	1.932	2.032	2.095	2.109
81441	1	1.894	1.934	1.961	1.99	2.014	2.086
	2	1.943	1.949	1.963	1.992	2.002	2.035
	3	1.954	1.956	1.956	1.969	1.969	2.023
82110	1	1.949	1.949	1.967	1.967	1.967	1.967
	2	1.879	1.957	1.967	1.967	2.016	2.045
82138	7	1.935	1.96	1.974	1.984	2.062	2.087
82188	1	1.846	1.929	1.929	2.085	2.111	2.111
	2	1.94	1.94	1.94	2.023	2.023	2.023
	3	1.867	1.867	1.867	2.077	2.077	2.077
	4	1.884	1.884	1.912	2.035	2.115	2.115
	5	1.935	1.935	1.951	2.015	2.021	2.021
84958	1	1.894	1.894	1.894	2.075	2.075	2.075
	2	1.936	1.936	1.954	1.974	2.027	2.027
	3	1.831	1.922	1.922	2.076	2.076	2.113
85735	1	1.871	1.871	1.988	1.988	2.132	2.132
86295	1	1.976	1.976	1.997	1.997	2.007	2.007
86297	1	1.98	1.98	2	2	2.002	2.002
86298	1	1.982	1.982	1.996	1.996	2.001	2.001
86299	1	1.992	1.992	1.998	1.998	2.004	2.004
86431	1	1.846	1.894	1.96	2.006	2.022	2.14
88466	2	1.864	1.984	1.984	1.984	1.984	2.132
88870	1	1.931	1.931	1.96	1.96	1.96	1.96
89583	1	1.973	1.973	2.003	2.003	2.012	2.012
	2	1.979	1.979	1.995	1.995	2	2
89584	1	1.974	1.974	1.992	1.992	2.01	2.01
90389	1	1.88	1.961	1.961	1.961	1.961	2.045
90878	1	1.734	1.947	2.006	2.012	2.023	2.22
90879	1	1.75	1.961	1.975	2.001	2.008	2.194
91144	4	1.976	1.976	1.976	2.016	2.016	2.016
91748	1	1.89	1.89	1.89	2.12	2.12	2.12
92298	1	1.809	1.916	1.957	2.029	2.078	2.275
95280	1	1.82	1.954	1.954	1.954	1.954	2.114
	2	1.874	1.938	1.949	1.991	2.015	2.078
	3	1.82	1.954	1.954	1.954	1.954	2.114
	4	1.874	1.938	1.949	1.991	2.015	2.078
95540	1	1.888	1.915	1.984	2.024	2.034	2.131
	2	1.87	1.878	1.9	2.047	2.157	2.16
	3	1.847	1.958	1.958	1.994	1.994	2.159
97946	1	1.961	1.961	1.961	1.961	1.961	1.961
	2	1.896	1.896	1.896	2.081	2.081	2.081
	3	1.855	1.885	1.939	2.012	2.021	2.146
	4	1.842	1.918	1.934	2.03	2.065	2.115
98563	1	1.908	1.908	1.908	2.13	2.13	2.13
100158	1	1.842	1.864	1.999	2.098	2.142	2.26
100695	1	1.88	1.88	1.984	1.984	2.146	2.146
109458	1	1.874	1.874	1.874	2.133	2.133	2.133
165066	1	1.982	1.982	1.99	1.99	1.995	1.995
165109	1	1.934	1.934	1.934	1.953	1.953	1.953
170916	1	1.957	1.957	2	2	2.006	2.006
	2	1.901	1.952	1.966	1.984	2.025	2.067
170917	1	1.957	1.957	1.98	1.98	1.988	1.988
	2	1.837	1.961	1.971	2.013	2.02	2.124
173583	1	1.883	1.883	1.883	2.119	2.119	2.119
173584	1	1.879	1.879	1.879	2.125	2.125	2.125
173585	1	1.88	1.88	1.88	2.123	2.123	2.123
200366	1	1.84	1.924	1.924	2.076	2.076	2.137
	2	1.906	1.906	1.906	2.076	2.076	2.076
	3	1.968	1.968	2.008	2.008	2.008	2.008
200598	1	1.765	1.903	1.969	2.063	2.075	2.4
	2	1.771	1.896	1.995	2.048	2.082	2.417
200772	1	1.707	2.009	2.012	2.018	2.022	2.247
200854	1	1.796	1.9	1.957	2.067	2.073	2.444
	2	1.779	1.913	1.99	2.046	2.09	2.356
201425	1	1.931	1.931	2.005	2.005	2.02	2.02
	2	1.916	1.916	2.012	2.012	2.012	2.012
	3	1.744	1.972	1.992	2.013	2.018	2.385
	4	1.779	1.962	1.968	2.012	2.015	2.409
201721	1	1.825	1.905	1.941	2.015	2.08	2.264
	2	1.808	1.882	1.995	1.998	1.999	2.292
	3	1.858	1.878	1.973	2.036	2.105	2.136
	4	1.921	1.922	1.923	2.001	2.075	2.091
	5	1.82	1.837	1.959	2.038	2.187	2.27
	6	1.802	1.864	1.986	2.011	2.225	2.235
	7	1.876	1.933	1.943	2.037	2.104	2.113
202415	3	1.862	1.888	1.933	2.03	2.124	2.147
202550	1	1.902	1.902	1.902	2.128	2.128	2.128
202753	1	1.802	1.802	1.99	1.99	2.241	2.241
	2	1.842	1.842	1.924	2.109	2.109	2.131
202827	1	1.848	1.874	1.976	2.035	2.126	2.161
202980	1	1.733	1.979	1.979	2.017	2.017	2.313
240387	1	1.836	1.963	1.963	1.963	1.963	2.139
	2	1.838	1.946	1.95	2.001	2.015	2.139
240388	1	1.832	1.966	1.966	1.966	1.966	2.125
	2	1.841	1.942	1.957	1.997	2.013	2.12
245052	1	1.955	1.955	1.973	1.973	2.027	2.027
	2	1.804	1.891	1.935	2.109	2.139	2.167
280021	1	1.846	1.939	1.958	2.019	2.029	2.058
	2	1.813	1.917	1.959	1.986	2.088	2.282
280157	1	1.765	1.881	2.013	2.037	2.125	2.21
280178	2	1.801	1.962	1.962	2.045	2.045	2.05
281044	1	1.813	1.949	1.956	2.003	2.005	2.19
	2	1.845	1.928	1.945	2.004	2.017	2.115
	3	1.781	1.912	1.916	2.05	2.053	2.228
281135	1	1.807	1.855	2.005	2.005	2.084	2.309
	2	1.824	1.952	1.975	1.994	1.994	2.237
281281	1	1.966	1.966	1.976	1.976	1.985	1.985
	2	1.965	1.965	1.987	1.987	1.989	1.989
	3	1.843	1.896	1.984	1.998	2.1	2.151
	4	1.85	1.886	1.978	2.013	2.114	2.164
	5	1.84	1.841	1.998	2	2.119	2.227
	6	1.798	1.866	1.98	2.022	2.154	2.259
281325	3	1.818	1.905	1.95	1.957	2.087	2.353
281698	1	1.8	1.886	1.969	2.038	2.069	2.11
380103	1	1.805	1.946	1.946	2.024	2.024	2.172
	2	1.825	1.933	1.943	2.02	2.023	2.151
	3	1.826	1.937	1.937	2.026	2.026	2.151
	4	1.803	1.94	1.941	2.02	2.021	2.172
391261	1	1.846	1.899	1.947	2.057	2.066	2.197
	2	1.885	1.885	2.02	2.02	2.077	2.077
405107	1	1.912	1.924	1.924	2.021	2.022	2.022
	2	1.837	1.954	1.954	2.009	2.009	2.173
	3	1.849	1.849	1.95	2.007	2.168	2.168
405153	1	1.779	1.897	1.988	2.021	2.113	2.256
409464	1	1.936	1.936	1.936	1.936	1.987	1.987
	2	1.912	1.975	1.984	1.987	1.987	2.004
412615	1	1.847	1.945	1.959	1.988	2.02	2.192
	2	1.855	1.966	1.966	1.966	1.966	2.182
413007	1	1.772	1.903	2.015	2.02	2.173	2.391
	2	1.785	1.822	2.02	2.042	2.214	2.287
415840	1	1.931	1.953	1.953	1.953	1.953	2.021
	2	1.931	1.942	1.955	2.002	2.008	2.014
415850	1	1.84	1.859	1.963	1.98	2.175	2.224
	2	1.833	1.91	1.957	2.046	2.057	2.189
416589	1	1.969	1.977	1.977	1.981	1.982	2.008
416590	1	1.783	1.951	1.976	1.987	1.988	2.425
416591	1	1.934	1.97	1.979	1.986	1.995	1.995
33783	1	1.896	1.953	1.963	1.97	2.104	2.168	2.435
33783	3	1.767	2.088	2.088	2.09	2.09	2.109	2.161
67244	2	1.849	1.955	1.955	1.958	2.179	2.338	2.338
67244	1	2.079	2.079	2.079	2.079	2.081	2.081	2.081	2.081
