# Supplementary material for: Bond-length distributions for ions bonded to oxygen: results for the transition metals and quantification of the factors underlying bond-length variation in inorganic solids
Source: IUCrJ. 2020 Jun 9;7(Pt 4):581–629. doi: 10.1107/S2052252520005928 (PMC7340253; doi:10.1107/S2052252520005928)
Supplement: Supplementary file 2 [file m-07-00581-sup2.zip › Ni2+.txt]

66278	1	1.685	1.685
201891	1	1.687	1.687
14159	1	1.89	1.89	1.9	1.9
98627	6	1.973	1.973	1.981	1.981
409506	1	1.972	1.972	1.982	1.982
49803	1	1.986	1.986	2.005	2.069	2.069
67508	2	1.996	2.01	2.046	2.081	2.088
80614	1	1.979	2.005	2.005	2.044	2.044
81271	1	1.964	1.974	2.006	2.082	2.149
85047	1	1.963	2.003	2.003	2.048	2.048
87791	1	1.993	1.993	2	2.047	2.062
403018	5	2.008	2.018	2.031	2.046	2.092
411740	1	1.971	2.031	2.044	2.049	2.069
497	1	2.067	2.067	2.116	2.116	2.154	2.154
1177	1	2.035	2.035	2.035	2.064	2.064	2.064
1379	1	2.059	2.059	2.059	2.059	2.151	2.151
2229	1	2.023	2.023	2.056	2.056	2.082	2.082
2428	1	2.033	2.033	2.043	2.043	2.097	2.097
4308	1	2.02	2.02	2.079	2.079	2.087	2.087
9866	1	2.089	2.089	2.089	2.089	2.089	2.089
10435	1	2.043	2.043	2.055	2.055	2.068	2.068
14004	1	2.029	2.029	2.062	2.062	2.104	2.104
20885	1	2.034	2.041	2.043	2.046	2.062	2.099
20924	1	2.045	2.045	2.047	2.047	2.096	2.096
23271	1	2.027	2.027	2.062	2.062	2.072	2.072
26322	1	2.051	2.051	2.061	2.061	2.081	2.081
	2	2.056	2.056	2.058	2.058	2.064	2.064
26533	1	2.035	2.057	2.069	2.07	2.118	2.159
29009	1	2.021	2.021	2.072	2.072	2.09	2.09
31387	1	2.072	2.072	2.074	2.074	2.074	2.074
	2	2.027	2.027	2.114	2.114	2.124	2.124
32583	1	2.013	2.016	2.026	2.055	2.12	2.126
33289	1	2.066	2.066	2.066	2.066	2.066	2.066
33737	1	2.02	2.02	2.118	2.118	2.118	2.118
33881	2	2.006	2.006	2.027	2.068	2.074	2.074
34794	1	2.022	2.022	2.054	2.054	2.073	2.073
35675	1	2.065	2.065	2.069	2.069	2.107	2.107
	2	2.034	2.053	2.053	2.108	2.173	2.173
39419	1	2.032	2.035	2.046	2.048	2.074	2.078
40844	1	2.059	2.059	2.059	2.067	2.067	2.067
40846	1	2.002	2.014	2.047	2.066	2.067	2.16
40987	1	2.042	2.042	2.042	2.059	2.059	2.059
	2	2.031	2.031	2.031	2.084	2.084	2.084
41293	1	2.012	2.012	2.082	2.082	2.112	2.112
46004	1	2.002	2.002	2.002	2.074	2.074	2.074
	2	2.069	2.069	2.069	2.096	2.096	2.096
50703	1	2	2.014	2.056	2.069	2.185	2.186
52529	1	2.023	2.048	2.072	2.106	2.122	2.165
54212	1	2.022	2.022	2.046	2.046	2.055	2.055
59149	1	2.041	2.041	2.055	2.055	2.077	2.077
61607	1	2.076	2.076	2.076	2.076	2.076	2.076
61461	1	2.041	2.041	2.044	2.044	2.058	2.058
	2	2.05	2.05	2.064	2.064	2.079	2.079
62422	1	1.903	1.903	2.195	2.195	2.195	2.195
62757	1	1.903	1.903	2.195	2.195	2.195	2.195
63027	1	2.042	2.042	2.07	2.07	2.07	2.07
63353	1	2.052	2.052	2.052	2.066	2.066	2.066
63395	1	2.018	2.018	2.071	2.092	2.14	2.14
	2	2.07	2.07	2.074	2.08	2.08	2.104
	3	2.005	2.005	2.113	2.113	2.131	2.131
	4	1.958	2.027	2.095	2.13	2.149	2.17
63450	1	2.044	2.044	2.044	2.044	2.044	2.044
65018	1	2.046	2.046	2.051	2.051	2.111	2.111
	2	2.036	2.036	2.044	2.044	2.068	2.068
65476	1	2.016	2.016	2.071	2.075	2.144	2.144
	2	2.065	2.065	2.088	2.088	2.102	2.123
	3	2.019	2.019	2.11	2.11	2.155	2.155
	4	1.961	2.051	2.105	2.132	2.175	2.181
65630	2	2.035	2.035	2.066	2.079	2.105	2.105
65703	1	2.001	2.01	2.043	2.068	2.07	2.169
65996	2	2.023	2.023	2.088	2.088	2.088	2.088
	3	2.055	2.055	2.061	2.061	2.061	2.061
65997	1	1.93	2.01	2.077	2.077	2.092	2.092
	2	1.986	1.986	2.057	2.057	2.057	2.057
	3	2.032	2.032	2.032	2.032	2.086	2.086
66748	1	2.024	2.024	2.036	2.036	2.135	2.135
67106	1	2.054	2.054	2.054	2.054	2.054	2.054
68102	1	2.042	2.042	2.072	2.072	2.103	2.103
68250	1	2.038	2.041	2.054	2.065	2.066	2.115
68364	1	2.016	2.016	2.028	2.028	2.045	2.045
68710	1	2.048	2.048	2.049	2.049	2.087	2.087
68795	1	1.88	1.88	2.18	2.18	2.18	2.18
69045	1	2.04	2.04	2.04	2.04	2.04	2.04
69314	1	1.88	1.88	2.182	2.182	2.182	2.182
69315	1	1.873	1.873	2.183	2.183	2.183	2.183
69614	1	1.969	2.055	2.093	2.093	2.104	2.104
	2	1.972	1.972	2.07	2.07	2.07	2.07
69615	1	1.959	2.044	2.101	2.101	2.123	2.123
	2	2.009	2.009	2.107	2.107	2.107	2.107
	3	2.064	2.064	2.064	2.064	2.075	2.075
69616	1	1.948	2.015	2.102	2.102	2.105	2.105
	2	2.004	2.004	2.094	2.094	2.094	2.094
	3	2.038	2.038	2.061	2.061	2.061	2.061
69850	1	1.965	1.991	2.038	2.059	2.118	2.312
	2	1.991	2.03	2.039	2.111	2.112	2.161
	3	2.031	2.031	2.032	2.032	2.097	2.097
	4	2.001	2.001	2.078	2.078	2.151	2.151
71347	1	2.032	2.032	2.035	2.035	2.115	2.115
71561	1	2.033	2.033	2.066	2.066	2.075	2.075
71901	1	1.998	2.042	2.076	2.082	2.085	2.209
	2	1.978	2.018	2.056	2.056	2.095	2.211
	3	1.992	1.994	2.047	2.073	2.095	2.198
72296	1	2.011	2.011	2.04	2.04	2.121	2.121
72862	1	1.98	2.031	2.031	2.053	2.077	2.077
73837	1	1.963	1.998	2.068	2.071	2.09	2.244
	2	2.007	2.028	2.039	2.064	2.264	2.462
74000	1	2.057	2.057	2.057	2.137	2.137	2.137
75035	1	1.917	1.917	2.214	2.214	2.214	2.214
75043	1	2.033	2.033	2.071	2.071	2.071	2.071
	2	1.998	1.998	2.064	2.064	2.094	2.094
75080	1	1.994	1.994	2.105	2.105	2.105	2.105
75233	1	2.046	2.046	2.074	2.074	2.094	2.094
75347	1	1.998	1.998	2.091	2.091	2.146	2.146
75406	1	2.039	2.041	2.062	2.064	2.067	2.306
78354	1	2.058	2.061	2.065	2.065	2.087	2.094
	2	2.024	2.044	2.052	2.063	2.089	2.146
78995	1	2.02	2.034	2.051	2.051	2.088	2.102
79702	1	2.029	2.029	2.047	2.047	2.104	2.104
79729	1	1.997	2.012	2.014	2.07	2.081	2.111
79857	1	2.009	2.06	2.08	2.084	2.108	2.111
80473	1	2.033	2.033	2.035	2.035	2.044	2.044
81575	2	2.012	2.012	2.078	2.078	2.083	2.083
82713	1	2.062	2.067	2.071	2.109	2.111	2.12
	2	2.032	2.038	2.042	2.062	2.086	2.223
82741	1	2.008	2.032	2.061	2.067	2.087	2.126
	2	2.003	2.012	2.03	2.064	2.074	2.101
84309	1	2.047	2.047	2.082	2.082	2.162	2.162
85046	1	1.887	1.887	2.178	2.178	2.178	2.178
85597	1	2.031	2.031	2.031	2.031	2.089	2.089
88777	1	1.99	2.017	2.062	2.083	2.117	2.162
89697	1	2.01	2.01	2.052	2.052	2.085	2.085
91139	1	2.038	2.038	2.047	2.047	2.049	2.049
91140	1	2.027	2.027	2.028	2.034	2.034	2.058
91526	1	2.023	2.023	2.076	2.076	2.086	2.086
	2	2.032	2.032	2.04	2.04	2.094	2.094
91527	1	2.041	2.041	2.041	2.058	2.058	2.058
91541	1	2.016	2.016	2.073	2.073	2.079	2.079
92161	1	2.057	2.058	2.058	2.059	2.059	2.085
92289	1	2.013	2.013	2.057	2.057	2.078	2.078
92916	1	2.043	2.056	2.064	2.076	2.136	2.152
93483	1	2.014	2.023	2.045	2.051	2.059	2.174
	2	1.983	1.998	2.075	2.088	2.172	2.18
96913	1	2.057	2.057	2.059	2.059	2.085	2.085
98262	2	2.044	2.066	2.066	2.104	2.104	2.113
98626	1	2.021	2.061	2.073	2.119	2.129	2.178
	2	2.005	2.047	2.072	2.072	2.115	2.115
	3	2.034	2.06	2.115	2.131	2.146	2.27
	4	2.045	2.066	2.082	2.11	2.119	2.157
98627	1	1.987	2.062	2.068	2.095	2.105	2.207
	2	2.032	2.032	2.07	2.07	2.082	2.082
	3	1.989	2.017	2.087	2.133	2.147	2.207
	4	1.973	1.973	2.088	2.088	2.094	2.094
	5	2.018	2.018	2.094	2.094	2.098	2.098
98684	1	2.012	2.012	2.08	2.08	2.116	2.116
98780	1	2.03	2.035	2.037	2.048	2.105	2.119
	2	1.971	2.008	2.082	2.11	2.111	2.135
98957	1	2.022	2.022	2.044	2.044	2.05	2.05
99951	1	2.05	2.05	2.063	2.063	2.065	2.065
100194	1	2.029	2.033	2.052	2.098	2.172	2.203
100865	1	2.069	2.069	2.075	2.075	2.114	2.114
109777	1	2.034	2.034	2.044	2.044	2.076	2.076
109871	1	2.016	2.016	2.051	2.051	2.086	2.086
151455	1	2.041	2.041	2.069	2.069	2.085	2.085
153282	1	2.077	2.077	2.102	2.102	2.132	2.132
	2	1.959	1.994	2.056	2.056	2.118	2.118
155699	1	2.082	2.082	2.082	2.082	2.082	2.082
155760	1	2.054	2.054	2.054	2.055	2.055	2.055
170024	1	2.077	2.077	2.077	2.077	2.077	2.077
170701	1	2.04	2.04	2.086	2.092	2.147	2.147
171639	1	2.01	2.01	2.059	2.059	2.231	2.231
171963	1	2.042	2.042	2.054	2.054	2.088	2.088
171964	1	2.053	2.053	2.058	2.058	2.075	2.075
171967	1	2.039	2.039	2.044	2.044	2.122	2.122
172401	1	2.033	2.033	2.06	2.06	2.08	2.08
200129	1	2.061	2.061	2.061	2.061	2.061	2.061
200304	1	2.039	2.039	2.072	2.072	2.073	2.073
200310	1	1.999	1.999	2.041	2.041	2.086	2.086
200777	1	2.046	2.046	2.075	2.075	2.084	2.084
	2	1.989	1.989	2.071	2.071	2.111	2.111
	3	2.006	2.006	2.094	2.094	2.105	2.105
	4	1.984	1.999	2.07	2.128	2.13	2.16
	5	1.979	2.061	2.074	2.086	2.113	2.186
201621	1	2.059	2.059	2.059	2.059	2.059	2.059
201807	1	2.022	2.039	2.046	2.073	2.123	2.191
	2	2.043	2.043	2.043	2.111	2.111	2.111
202244	1	2.048	2.048	2.056	2.056	2.099	2.099
202376	1	2.068	2.068	2.069	2.069	2.104	2.104
	2	2.035	2.057	2.057	2.108	2.172	2.172
202899	1	1.968	2.035	2.093	2.093	2.115	2.115
	2	2.019	2.019	2.101	2.101	2.101	2.101
	3	2.041	2.041	2.085	2.085	2.085	2.085
202900	1	1.956	2.035	2.134	2.134	2.149	2.149
	2	2.012	2.012	2.136	2.136	2.136	2.136
	3	2.07	2.07	2.07	2.07	2.116	2.116
240326	2	2.076	2.076	2.076	2.076	2.076	2.076
240327	2	1.983	2.021	2.054	2.061	2.072	2.308
	3	2.06	2.063	2.065	2.087	2.095	2.104
240377	1	2.032	2.032	2.032	2.148	2.148	2.148
	2	2.04	2.04	2.04	2.138	2.138	2.138
	3	2.008	2.008	2.008	2.11	2.11	2.11
240674	1	2.064	2.064	2.064	2.064	2.064	2.064
245066	1	2.021	2.021	2.045	2.045	2.049	2.049
249163	1	2.04	2.04	2.067	2.067	2.085	2.085
279596	1	1.876	1.876	2.174	2.174	2.174	2.174
280071	1	2.052	2.052	2.052	2.052	2.1	2.1
	2	2.054	2.054	2.078	2.078	2.312	2.312
	3	2.035	2.045	2.052	2.059	2.1	2.17
280088	1	2.016	2.016	2.06	2.06	2.097	2.097
	2	2.055	2.055	2.059	2.059	2.126	2.126
280313	1	2.025	2.034	2.064	2.104	2.122	2.152
	2	2	2.026	2.028	2.056	2.173	2.189
	3	2.045	2.054	2.085	2.101	2.113	2.118
280901	1	2.053	2.053	2.068	2.068	2.108	2.108
	2	2.051	2.051	2.062	2.062	2.093	2.093
280922	1	2.093	2.093	2.121	2.121	2.155	2.155
	2	2.039	2.041	2.058	2.074	2.083	2.143
281216	1	2.038	2.04	2.04	2.047	2.047	2.054
281584	1	2.035	2.035	2.056	2.058	2.061	2.068
	2	2	2.019	2.02	2.05	2.052	2.069
281585	1	2.016	2.016	2.067	2.067	2.082	2.082
	2	2.023	2.042	2.049	2.195	2.217	2.243
	3	2.043	2.059	2.072	2.077	2.082	2.139
281592	1	2.052	2.052	2.055	2.055	2.067	2.067
300003	1	2.032	2.032	2.056	2.056	2.077	2.077
401176	1	2.044	2.044	2.063	2.063	2.104	2.104
402760	1	2.041	2.049	2.049	2.093	2.143	2.143
402773	1	2.039	2.039	2.045	2.045	2.061	2.061
403018	3	2.007	2.033	2.046	2.049	2.17	2.199
	6	2.031	2.047	2.087	2.116	2.167	2.18
403058	1	2.038	2.038	2.054	2.054	2.085	2.093
409495	1	2.023	2.023	2.067	2.067	2.078	2.078
409513	1	2.067	2.067	2.077	2.077	2.119	2.119
409554	1	2.004	2.045	2.045	2.072	2.086	2.099
409591	1	2.025	2.025	2.074	2.074	2.076	2.076
409741	1	2.035	2.035	2.061	2.061	2.078	2.078
409749	1	2.029	2.029	2.067	2.067	2.074	2.074
409844	1	2.037	2.037	2.057	2.057	2.09	2.095
410931	1	2.039	2.039	2.053	2.054	2.062	2.078
411741	1	2.041	2.058	2.072	2.084	2.091	2.197
	2	2.047	2.047	2.057	2.057	2.116	2.116
413186	1	2.095	2.095	2.095	2.095	2.095	2.095
413823	2	1.981	2.017	2.02	2.08	2.081	2.146
413824	2	1.979	2.018	2.023	2.075	2.083	2.151
413825	2	2.002	2.021	2.036	2.08	2.084	2.153
413971	1	2.017	2.021	2.026	2.029	2.148	2.194
	2	1.983	2.003	2.026	2.07	2.079	2.164
414008	1	2.026	2.026	2.026	2.033	2.033	2.061
414111	1	2.027	2.034	2.04	2.052	2.069	2.151
	2	2.032	2.032	2.052	2.052	2.153	2.153
415247	1	2.039	2.039	2.039	2.044	2.044	2.044
415991	1	2.014	2.019	2.049	2.073	2.212	2.238
