# Supplementary material for: Bond-length distributions for ions bonded to oxygen: results for the transition metals and quantification of the factors underlying bond-length variation in inorganic solids
Source: IUCrJ. 2020 Jun 9;7(Pt 4):581–629. doi: 10.1107/S2052252520005928 (PMC7340253; doi:10.1107/S2052252520005928)
Supplement: Supplementary file 2 [file m-07-00581-sup2.zip › Ni4+.txt]

175	1	1.865	1.865	1.865	1.865	1.865	1.865
72710	1	1.868	1.868	1.868	1.883	1.883	1.883
240306	1	1.839	1.843	1.867	1.868	1.898	1.906
	2	1.861	1.861	1.872	1.872	1.874	1.874
	3	1.87	1.87	1.87	1.87	1.87	1.87
