# Supplementary material for: Bond-length distributions for ions bonded to oxygen: results for the transition metals and quantification of the factors underlying bond-length variation in inorganic solids
Source: IUCrJ. 2020 Jun 9;7(Pt 4):581–629. doi: 10.1107/S2052252520005928 (PMC7340253; doi:10.1107/S2052252520005928)
Supplement: Supplementary file 2 [file m-07-00581-sup2.zip › Os5+.txt]

170175	1	1.952	1.952	1.963	1.963	1.971	1.971
170177	1	1.956	1.956	1.961	1.961	1.967	1.967
200690	1	1.864	1.901	1.945	2.005	2.018	2.044
	2	1.869	1.893	1.953	1.979	2.009	2.024
