# Supplementary material for: Bond-length distributions for ions bonded to oxygen: results for the transition metals and quantification of the factors underlying bond-length variation in inorganic solids
Source: IUCrJ. 2020 Jun 9;7(Pt 4):581–629. doi: 10.1107/S2052252520005928 (PMC7340253; doi:10.1107/S2052252520005928)
Supplement: Supplementary file 2 [file m-07-00581-sup2.zip › Os7+.txt]

80447	1	1.763	1.826	1.826	1.855	1.855
49746	1	1.865	1.865	1.923	1.923	1.923	1.923
412142	1	1.888	1.888	1.888	1.888	1.888	1.888
412143	1	1.87	1.87	1.87	1.87	1.87	1.87
