# Supplementary material for: Bond-length distributions for ions bonded to oxygen: results for the transition metals and quantification of the factors underlying bond-length variation in inorganic solids
Source: IUCrJ. 2020 Jun 9;7(Pt 4):581–629. doi: 10.1107/S2052252520005928 (PMC7340253; doi:10.1107/S2052252520005928)
Supplement: Supplementary file 2 [file m-07-00581-sup2.zip › Os8+.txt]

63	1	1.684	1.684	1.711	1.711
20611	1	1.658	1.742	1.743	1.753	2.157
	2	1.671	1.677	1.682	1.723	2.227
391273	1	1.758	1.758	1.77	1.783	1.789
20540	1	1.738	1.738	1.741	1.741	2.168	2.168
20541	1	1.742	1.758	1.782	1.826	2.103	2.169
20546	1	1.727	1.737	1.737	1.923	1.923	2.123
20644	1	1.734	1.734	1.753	1.958	1.958	2.148
