# Supplementary material for: Bond-length distributions for ions bonded to oxygen: results for the transition metals and quantification of the factors underlying bond-length variation in inorganic solids
Source: IUCrJ. 2020 Jun 9;7(Pt 4):581–629. doi: 10.1107/S2052252520005928 (PMC7340253; doi:10.1107/S2052252520005928)
Supplement: Supplementary file 2 [file m-07-00581-sup2.zip › Pd2+.txt]

2276	1	2	2	2	2
14033	2	2.035	2.035	2.035	2.035
32539	1	2.06	2.06	2.06	2.06
	2	1.978	1.984	2.032	2.032
39367	1	1.972	1.984	2.002	2.017
62609	1	1.993	1.993	1.993	1.993
66980	1	1.988	1.99	1.992	1.994
72312	2	1.985	1.985	1.985	1.985
	3	2.033	2.033	2.05	2.05
	4	1.994	1.994	2.023	2.023
79559	1	2.011	2.011	2.023	2.023
92625	1	2	2	2.012	2.012
97978	1	2.011	2.011	2.052	2.052
	2	2.025	2.025	2.054	2.054
	3	2.017	2.017	2.017	2.017
	4	2.021	2.036	2.036	2.043
109815	1	1.956	1.956	2.033	2.033
200145	1	2.029	2.029	2.029	2.029
200677	1	1.993	1.993	1.993	1.993
201778	1	1.995	1.995	2	2.01
202819	1	1.982	1.982	1.982	1.982
404494	1	2.003	2.003	2.003	2.003
404495	1	1.997	1.997	1.997	1.997
404496	1	1.989	1.989	1.989	1.989
404497	1	1.984	1.984	1.984	1.984
415239	1	1.992	1.992	2.057	2.057
	2	1.993	1.993	2.038	2.038
416619	1	2.027	2.027	2.027	2.027
417268	1	2.005	2.005	2.009	2.014
