# Supplementary material for: Bond-length distributions for ions bonded to oxygen: results for the transition metals and quantification of the factors underlying bond-length variation in inorganic solids
Source: IUCrJ. 2020 Jun 9;7(Pt 4):581–629. doi: 10.1107/S2052252520005928 (PMC7340253; doi:10.1107/S2052252520005928)
Supplement: Supplementary file 2 [file m-07-00581-sup2.zip › Pt4+.txt]

27185	1	2.02	2.02	2.02	2.02	2.02	2.02
27186	1	2.018	2.018	2.018	2.018	2.018	2.018
35407	2	2.01	2.01	2.029	2.029	2.029	2.029
39282	1	2.027	2.027	2.027	2.027	2.027	2.027
47001	1	2.013	2.013	2.013	2.013	2.013	2.013
61218	1	2.055	2.055	2.055	2.055	2.055	2.055
62390	1	2.006	2.006	2.019	2.019	2.019	2.019
62391	1	2.004	2.004	2.027	2.027	2.027	2.027
62965	1	2.007	2.03	2.03	2.038	2.038	2.083
63003	1	2.006	2.006	2.029	2.029	2.087	2.087
63103	1	2.01	2.033	2.033	2.042	2.042	2.082
65048	1	1.999	1.999	2.006	2.006	2.02	2.04
66347	1	2.018	2.018	2.027	2.027	2.048	2.048
67448	1	2.007	2.007	2.025	2.025	2.025	2.025
69569	1	1.994	1.994	2.039	2.039	2.039	2.039
71156	1	2.012	2.012	2.016	2.016	2.016	2.016
72280	1	2.019	2.019	2.019	2.019	2.019	2.019
87773	1	2.014	2.014	2.014	2.014	2.014	2.014
100859	2	2.025	2.025	2.025	2.025	2.039	2.039
202407	1	1.989	1.989	2.003	2.003	2.003	2.003
240381	1	1.998	1.998	2	2	2.002	2.002
	2	1.998	1.998	2	2	2.006	2.006
240707	1	1.969	1.991	1.993	2.011	2.019	2.039
280518	1	2.039	2.039	2.039	2.039	2.039	2.039
280519	1	2.028	2.028	2.028	2.028	2.028	2.028
281299	1	2.031	2.031	2.031	2.031	2.031	2.031
281302	1	2.016	2.016	2.016	2.016	2.016	2.016
281475	1	2.036	2.036	2.036	2.036	2.036	2.036
404157	1	1.993	1.993	1.993	2.01	2.01	2.01
407062	1	2.024	2.024	2.03	2.03	2.06	2.064
408321	1	1.997	1.997	1.997	2.02	2.02	2.02
408322	1	1.997	1.997	1.997	2.015	2.015	2.015
