# Supplementary material for: Bond-length distributions for ions bonded to oxygen: results for the transition metals and quantification of the factors underlying bond-length variation in inorganic solids
Source: IUCrJ. 2020 Jun 9;7(Pt 4):581–629. doi: 10.1107/S2052252520005928 (PMC7340253; doi:10.1107/S2052252520005928)
Supplement: Supplementary file 2 [file m-07-00581-sup2.zip › Re5+.txt]

10481	1	1.865	1.865	1.922	1.922	2.025	2.025
48205	1	1.885	1.885	1.896	1.896	2.027	2.027
72872	1	1.844	1.844	1.996	1.996	1.996	1.996
