# Supplementary material for: Bond-length distributions for ions bonded to oxygen: results for the transition metals and quantification of the factors underlying bond-length variation in inorganic solids
Source: IUCrJ. 2020 Jun 9;7(Pt 4):581–629. doi: 10.1107/S2052252520005928 (PMC7340253; doi:10.1107/S2052252520005928)
Supplement: Supplementary file 2 [file m-07-00581-sup2.zip › Re7+.txt]

1395	1	1.72	1.72	1.72	1.72
1921	1	1.723	1.723	1.723	1.723
24837	1	1.724	1.742	1.743	1.749
27220	1	1.708	1.732	1.74	1.744
28228	1	1.689	1.723	1.733	1.769
	2	1.691	1.693	1.757	1.79
	3	1.73	1.73	1.735	1.746
62927	1	1.656	1.703	1.71	1.743
	2	1.693	1.716	1.733	1.75
	3	1.702	1.721	1.732	1.744
	4	1.723	1.726	1.732	1.742
74885	1	1.681	1.722	1.728	1.744
74886	1	1.689	1.699	1.712	1.718
	2	1.706	1.715	1.721	1.722
78837	1	1.716	1.728	1.733	1.734
	2	1.688	1.7	1.724	1.743
79119	1	1.698	1.715	1.733	1.736
	2	1.694	1.726	1.729	1.746
87732	1	1.689	1.699	1.706	1.748
	2	1.694	1.701	1.701	1.754
	3	1.66	1.694	1.696	1.754
92317	1	1.7	1.7	1.735	1.735
	2	1.692	1.701	1.744	1.744
94510	1	1.7	1.71	1.716	1.732
	2	1.707	1.719	1.726	1.731
96424	1	1.675	1.703	1.724	1.73
	2	1.702	1.706	1.712	1.74
	3	1.64	1.689	1.7	1.716
98675	1	1.694	1.716	1.716	1.721
158875	1	1.718	1.721	1.723	1.733
160303	1	1.686	1.688	1.692	1.7
	2	1.702	1.711	1.711	1.712
280582	1	1.704	1.715	1.716	1.717
	2	1.712	1.716	1.718	1.728
	3	1.713	1.713	1.716	1.724
402669	1	1.688	1.693	1.703	1.74
402773	1	1.68	1.687	1.712	1.761
402963	1	1.691	1.695	1.725	1.734
402964	1	1.701	1.703	1.716	1.721
402992	1	1.675	1.694	1.704	1.704
416510	1	1.715	1.715	1.727	1.737
38144	1	1.787	1.804	1.804	1.841	1.841
38145	1	1.771	1.821	1.821	1.822	1.822
60814	1	1.629	1.802	1.802	1.904	1.904
73927	1	1.736	1.806	1.824	1.826	1.828
	2	1.731	1.817	1.817	1.836	1.836
73928	1	1.758	1.758	1.781	1.831	1.831
100571	1	1.686	1.848	1.848	1.876	1.876
100777	1	1.755	1.824	1.824	1.831	1.831
639	1	1.815	1.847	1.878	1.892	1.918	1.959
15505	1	1.83	1.87	1.88	1.929	1.953	1.973
38382	1	1.877	1.877	1.897	1.897	1.897	1.897
72868	1	1.809	1.809	1.851	1.851	1.974	1.974
	2	1.821	1.821	1.821	1.922	1.922	1.922
	3	1.869	1.869	1.869	1.869	1.869	1.869
72869	1	1.829	1.829	1.877	1.877	1.982	1.982
	2	1.839	1.839	1.839	1.92	1.92	1.92
	3	1.877	1.877	1.877	1.877	1.877	1.877
92508	1	1.787	1.85	1.876	1.886	1.901	1.936
