# Supplementary material for: Bond-length distributions for ions bonded to oxygen: results for the transition metals and quantification of the factors underlying bond-length variation in inorganic solids
Source: IUCrJ. 2020 Jun 9;7(Pt 4):581–629. doi: 10.1107/S2052252520005928 (PMC7340253; doi:10.1107/S2052252520005928)
Supplement: Supplementary file 2 [file m-07-00581-sup2.zip › Rh3+.txt]

16448	1	2.056	2.056	2.056	2.056	2.056	2.056
	2	2.023	2.023	2.023	2.058	2.058	2.058
30747	1	2.016	2.016	2.016	2.016	2.016	2.016
66280	1	2.071	2.071	2.071	2.071	2.071	2.071
74726	1	2.012	2.012	2.012	2.012	2.031	2.031
	2	2.002	2.002	2.016	2.016	2.046	2.046
74727	1	1.998	1.999	2.011	2.012	2.014	2.024
	2	1.978	2.006	2.008	2.01	2.015	2.03
	3	1.991	1.998	2.006	2.008	2.014	2.02
96100	1	1.999	1.999	2.006	2.006	2.021	2.021
109636	1	2.004	2.006	2.02	2.022	2.035	2.042
