# Supplementary material for: Bond-length distributions for ions bonded to oxygen: results for the transition metals and quantification of the factors underlying bond-length variation in inorganic solids
Source: IUCrJ. 2020 Jun 9;7(Pt 4):581–629. doi: 10.1107/S2052252520005928 (PMC7340253; doi:10.1107/S2052252520005928)
Supplement: Supplementary file 2 [file m-07-00581-sup2.zip › Rh4+.txt]

15520	1	1.988	1.988	1.988	2.014	2.014	2.014
16448	3	1.99	1.99	1.99	1.99	2.019	2.019
96484	1	2.02	2.02	2.02	2.02	2.02	2.02
