# Supplementary material for: Bond-length distributions for ions bonded to oxygen: results for the transition metals and quantification of the factors underlying bond-length variation in inorganic solids
Source: IUCrJ. 2020 Jun 9;7(Pt 4):581–629. doi: 10.1107/S2052252520005928 (PMC7340253; doi:10.1107/S2052252520005928)
Supplement: Supplementary file 2 [file m-07-00581-sup2.zip › Ru3+.txt]

109884	1	1.992	1.992	2.04	2.04	2.04	2.04
109995	1	1.939	2.031	2.031	2.033	2.033	2.079
	2	1.916	2.032	2.033	2.036	2.037	2.107
