# Supplementary material for: Bond-length distributions for ions bonded to oxygen: results for the transition metals and quantification of the factors underlying bond-length variation in inorganic solids
Source: IUCrJ. 2020 Jun 9;7(Pt 4):581–629. doi: 10.1107/S2052252520005928 (PMC7340253; doi:10.1107/S2052252520005928)
Supplement: Supplementary file 2 [file m-07-00581-sup2.zip › Ru4+.txt]

33802	1	1.936	1.936	1.936	1.936	2.07	2.07
71755	1	1.967	1.967	1.967	1.978	1.978	1.978
95715	1	1.985	1.985	1.985	1.985	1.985	1.985
162776	1	1.984	1.984	1.994	1.994	1.999	1.999
162777	1	1.961	1.961	1.961	1.961	1.961	1.961
166567	1	1.977	1.977	1.977	1.977	1.977	1.977
172754	1	1.986	1.986	1.986	1.996	1.996	1.996
202061	1	1.995	1.995	1.995	1.995	1.995	1.995
