# Supplementary material for: Bond-length distributions for ions bonded to oxygen: results for the transition metals and quantification of the factors underlying bond-length variation in inorganic solids
Source: IUCrJ. 2020 Jun 9;7(Pt 4):581–629. doi: 10.1107/S2052252520005928 (PMC7340253; doi:10.1107/S2052252520005928)
Supplement: Supplementary file 2 [file m-07-00581-sup2.zip › Ru5+.txt]

50170	1	1.964	1.964	1.964	1.964	1.964	1.964
59924	1	1.906	1.906	1.959	1.959	1.999	1.999
65964	1	1.855	1.855	1.955	2.059	2.059	2.078
	2	1.849	1.872	1.872	2.049	2.103	2.103
71209	1	1.864	1.864	1.864	2.034	2.034	2.034
71755	2	1.877	1.877	1.877	2.095	2.095	2.095
72280	1	1.864	1.864	1.864	2.11	2.11	2.11
73183	1	1.869	1.869	1.869	2.034	2.034	2.034
81525	2	1.873	1.873	1.899	2.054	2.093	2.093
	3	1.854	1.878	1.878	2.088	2.095	2.095
92067	1	1.94	1.94	1.94	1.94	1.948	1.948
96219	1	1.949	1.949	1.949	1.949	1.949	1.949
96220	1	1.961	1.961	1.961	1.961	1.961	1.961
97524	1	1.881	1.881	1.881	2.06	2.06	2.06
97525	1	1.878	1.878	1.878	2.052	2.052	2.052
156409	1	1.946	1.946	1.946	1.946	1.946	1.946
401345	1	1.976	1.976	1.976	1.976	1.976	1.976
412837	1	1.932	1.932	1.932	1.977	1.977	1.977
	2	1.874	1.874	1.874	2.049	2.049	2.049
	3	1.84	1.84	1.84	2.113	2.113	2.113
413921	1	1.944	1.944	1.951	1.951	1.963	1.963
413922	1	1.943	1.943	1.949	1.949	1.962	1.962
414148	1	1.949	1.949	1.951	1.951	1.961	1.961
