# Supplementary material for: Bond-length distributions for ions bonded to oxygen: results for the transition metals and quantification of the factors underlying bond-length variation in inorganic solids
Source: IUCrJ. 2020 Jun 9;7(Pt 4):581–629. doi: 10.1107/S2052252520005928 (PMC7340253; doi:10.1107/S2052252520005928)
Supplement: Supplementary file 2 [file m-07-00581-sup2.zip › Sc3+.txt]

1702	1	2.041	2.07	2.071	2.101	2.14	2.14
1719	1	2.071	2.071	2.071	2.082	2.082	2.082
1729	1	2.068	2.072	2.082	2.086	2.097	2.106
2388	1	2.049	2.049	2.118	2.118	2.118	2.118
4127	1	2.066	2.066	2.075	2.142	2.211	2.211
20214	1	2.099	2.099	2.099	2.099	2.099	2.099
20215	1	2.095	2.095	2.095	2.095	2.095	2.095
20216	1	2.093	2.093	2.093	2.093	2.093	2.093
20430	1	2.057	2.062	2.064	2.092	2.099	2.109
	2	2.076	2.078	2.083	2.085	2.086	2.091
	3	2.072	2.072	2.074	2.081	2.09	2.095
20432	1	2.062	2.062	2.062	2.078	2.078	2.078
20838	1	2.063	2.076	2.087	2.096	2.097	2.11
22503	1	2.021	2.021	2.118	2.118	2.179	2.179
27740	1	2.034	2.077	2.094	2.108	2.13	2.179
	2	2.014	2.033	2.086	2.089	2.094	2.102
31014	1	2.019	2.019	2.105	2.105	2.182	2.182
31316	1	2.101	2.101	2.101	2.101	2.129	2.129
39207	1	2.118	2.118	2.118	2.118	2.118	2.118
59820	1	2.062	2.062	2.096	2.096	2.113	2.113
59821	1	2.036	2.081	2.099	2.103	2.108	2.115
60847	1	2.122	2.122	2.122	2.122	2.122	2.122
65010	1	2.12	2.12	2.12	2.12	2.12	2.12
65407	1	2.047	2.047	2.047	2.115	2.115	2.115
65513	1	2.084	2.084	2.101	2.101	2.108	2.108
65547	1	2.133	2.133	2.133	2.133	2.133	2.133
67055	1	2.072	2.072	2.072	2.072	2.072	2.072
68429	1	2.075	2.078	2.08	2.096	2.113	2.114
72313	1	2.12	2.12	2.123	2.123	2.125	2.125
72314	1	2.11	2.11	2.11	2.11	2.11	2.11
75340	1	2.043	2.043	2.043	2.167	2.167	2.167
	2	2.081	2.081	2.081	2.164	2.164	2.164
75925	1	2.088	2.088	2.113	2.113	2.199	2.199
79708	1	2.026	2.038	2.07	2.072	2.104	2.13
83404	1	2.057	2.057	2.123	2.123	2.131	2.131
	2	2.044	2.068	2.105	2.124	2.127	2.139
86306	1	2.099	2.099	2.099	2.099	2.099	2.099
89012	1	2.047	2.064	2.087	2.12	2.152	2.173
	2	2.063	2.071	2.126	2.134	2.134	2.171
	3	2.029	2.074	2.093	2.094	2.135	2.149
90839	1	2.061	2.061	2.116	2.116	2.131	2.131
98624	1	2.019	2.019	2.019	2.198	2.198	2.198
100090	1	2.084	2.112	2.119	2.127	2.163	2.169
109661	1	2.061	2.061	2.093	2.093	2.094	2.094
	2	2.075	2.075	2.08	2.08	2.089	2.089
151520	1	2.105	2.105	2.107	2.107	2.12	2.129
156676	1	2.074	2.074	2.085	2.085	2.125	2.125
166451	1	2.068	2.068	2.081	2.081	2.13	2.13
200128	1	2.006	2.006	2.102	2.102	2.214	2.214
200309	1	2.071	2.071	2.071	2.075	2.075	2.075
200401	1	2.061	2.093	2.093	2.119	2.181	2.181
200808	1	2.009	2.067	2.075	2.157	2.218	2.231
	2	2.021	2.063	2.092	2.12	2.175	2.211
202905	1	2.12	2.12	2.12	2.12	2.12	2.12
	2	2.077	2.077	2.126	2.126	2.167	2.167
250340	1	2.081	2.081	2.081	2.081	2.081	2.081
281595	1	2.079	2.079	2.079	2.079	2.079	2.079
281783	1	2.085	2.089	2.092	2.097	2.098	2.098
	2	2.066	2.069	2.098	2.108	2.117	2.124
391277	1	2.061	2.061	2.061	2.09	2.09	2.09
	2	2.038	2.038	2.038	2.163	2.163	2.163
409522	1	2.036	2.077	2.109	2.125	2.135	2.138
409724	1	2.02	2.02	2.02	2.182	2.182	2.182
409784	1	2.036	2.085	2.085	2.089	2.093	2.126
	2	1.997	2.099	2.101	2.111	2.118	2.146
409790	1	2.028	2.071	2.097	2.106	2.109	2.116
409794	1	1.995	2.053	2.064	2.153	2.163	2.208
410765	1	2.023	2.03	2.069	2.111	2.149	2.155
411221	1	2.058	2.058	2.058	2.07	2.07	2.07
	2	2.057	2.057	2.057	2.068	2.068	2.068
413432	1	2.117	2.117	2.117	2.117	2.117	2.117
414677	1	2.052	2.052	2.113	2.113	2.148	2.148
	2	2.045	2.049	2.063	2.12	2.132	2.142
414678	1	2.062	2.074	2.089	2.092	2.096	2.15
416075	1	2.052	2.052	2.08	2.08	2.154	2.154
39838	1	2.066	2.068	2.175	2.175	2.189	2.189	2.208
39839	1	2.047	2.076	2.17	2.17	2.174	2.174	2.208
79483	1	2.124	2.124	2.124	2.164	2.223	2.223	2.223
	2	2.155	2.155	2.155	2.179	2.179	2.179	2.315
172188	1	2.048	2.082	2.16	2.173	2.203	2.203	2.223
39214	1	2.168	2.171	2.178	2.212	2.26	2.28	2.339	2.506
89013	1	2.057	2.057	2.145	2.145	2.415	2.415	2.417	2.417
100278	1	2.069	2.112	2.112	2.13	2.325	2.325	2.554	2.554
201132	1	2.154	2.154	2.154	2.154	2.26	2.26	2.26	2.26
411988	1	2.206	2.206	2.206	2.206	2.224	2.224	2.224	2.224
412853	1	2.181	2.198	2.212	2.212	2.213	2.222	2.241	2.269
412854	1	2.192	2.194	2.201	2.21	2.223	2.225	2.25	2.269
	2	2.193	2.197	2.201	2.215	2.222	2.234	2.245	2.249
