# Supplementary material for: Bond-length distributions for ions bonded to oxygen: results for the transition metals and quantification of the factors underlying bond-length variation in inorganic solids
Source: IUCrJ. 2020 Jun 9;7(Pt 4):581–629. doi: 10.1107/S2052252520005928 (PMC7340253; doi:10.1107/S2052252520005928)
Supplement: Supplementary file 2 [file m-07-00581-sup2.zip › Ta5+.txt]

493	1	1.85	1.881	1.932	2.023	2.06	2.252
	2	1.946	1.946	1.973	1.973	2.037	2.037
601	1	1.869	1.869	1.979	1.979	2.156	2.156
	2	1.891	1.891	1.98	1.98	2.071	2.071
1656	1	1.969	1.972	1.973	1.992	1.998	2.003
2209	1	1.949	1.949	1.949	1.949	1.989	1.989
	2	1.952	1.972	1.975	1.984	1.989	1.989
2462	1	1.856	1.874	1.947	2.007	2.153	2.167
	2	1.91	1.916	1.98	1.992	2.009	2.105
	3	1.894	1.894	1.967	1.967	2.153	2.153
4147	1	1.989	1.989	1.989	1.989	1.989	1.989
10105	1	1.842	1.887	1.978	1.994	2.08	2.091
	2	1.934	1.934	1.995	1.995	1.995	1.995
15518	2	1.967	1.967	1.967	1.967	1.967	1.967
20916	1	1.974	1.974	1.993	1.993	1.998	1.998
20917	1	1.979	1.979	1.995	1.995	2	2
20918	1	1.977	1.977	1.981	1.981	2.002	2.002
20919	1	2.002	2.002	2.015	2.015	2.017	2.017
23385	1	1.886	1.886	1.886	2.104	2.104	2.104
	3	1.945	1.945	1.962	1.987	2.03	2.03
32023	2	1.987	1.987	1.987	1.987	1.987	1.987
32629	3	1.917	1.917	1.917	2.01	2.01	2.01
37244	1	1.862	1.862	1.94	1.94	2.353	2.353
39211	1	1.959	1.959	1.98	1.98	1.984	1.984
39254	1	1.965	1.965	1.965	1.965	1.968	1.968
	2	1.946	1.959	1.967	1.97	1.97	1.986
39585	1	1.921	1.959	1.981	1.989	2.015	2.02
	2	1.886	1.937	1.956	2.011	2.03	2.045
39647	1	1.935	1.935	1.98	1.98	2.003	2.003
39648	1	1.876	1.923	1.981	1.986	2.015	2.051
39674	1	1.994	1.994	1.994	1.994	1.994	1.994
39675	1	1.993	1.993	1.993	1.993	1.993	1.993
39706	1	1.889	1.949	1.972	1.977	2.023	2.134
39905	1	1.994	1.994	1.994	1.994	1.994	1.994
39906	1	1.994	1.994	1.994	1.994	1.994	1.994
39907	1	1.993	1.993	1.993	1.993	1.993	1.993
40742	1	1.913	1.964	1.964	1.964	1.964	1.982
40830	1	1.941	1.941	1.941	2.032	2.032	2.032
40831	1	1.986	1.986	1.986	1.986	1.986	1.986
40984	1	1.956	1.956	1.956	1.956	1.956	1.956
45822	1	1.977	1.977	1.977	1.977	1.977	1.977
45823	1	2.007	2.007	2.007	2.007	2.007	2.007
45824	1	1.987	1.987	1.987	1.987	1.987	1.987
49513	2	1.919	1.939	1.959	1.981	2.029	2.043
	3	1.935	1.953	1.953	1.962	2.016	2.083
	4	1.923	1.923	1.937	1.972	2.021	2.021
54078	1	1.826	1.857	1.957	2.023	2.133	2.208
	2	1.901	1.924	1.981	2.053	2.059	2.118
54098	1	1.93	1.93	1.962	1.962	1.962	1.962
55095	1	1.931	1.931	1.931	2.044	2.044	2.044
	3	1.908	1.976	1.977	2.025	2.038	2.102
	4	1.972	1.972	1.972	1.972	1.972	1.972
56484	2	1.966	1.966	1.966	2.034	2.034	2.034
	5	1.982	1.982	1.982	2.011	2.011	2.011
62318	1	1.868	1.883	1.946	2.044	2.165	2.232
63148	1	1.834	1.947	1.966	1.966	1.985	2.235
63627	1	1.947	1.947	1.971	1.971	1.983	1.983
	2	1.863	1.932	1.973	1.973	2.003	2.05
	3	1.882	1.977	1.977	1.982	1.998	2.068
65238	1	1.888	1.888	1.888	2.125	2.125	2.125
65248	1	1.89	1.89	1.89	2.116	2.116	2.116
65302	1	1.892	1.892	1.892	2.121	2.121	2.121
65336	2	1.989	1.989	1.989	1.989	1.989	1.989
66010	1	1.992	1.992	1.992	1.992	1.992	1.992
66281	2	1.934	1.934	1.975	1.975	1.985	1.985
71674	1	1.874	1.911	1.955	1.965	2.098	2.158
72331	1	2.01	2.01	2.01	2.01	2.01	2.01
74949	1	1.999	1.999	1.999	1.999	1.999	1.999
75528	1	1.903	1.94	1.968	1.968	1.971	2.24
80423	1	1.906	1.973	1.973	1.994	1.994	2.009
82111	1	1.944	1.944	1.965	1.965	1.965	1.965
	2	1.879	1.957	1.963	1.963	2.022	2.026
85042	1	1.838	1.962	1.993	2.022	2.034	2.246
85068	1	1.896	1.896	1.896	2.107	2.107	2.107
91779	1	1.976	1.976	1.976	1.976	1.976	1.976
83847	1	1.91	1.91	1.982	1.982	2.094	2.094
	2	1.931	1.944	1.958	1.961	1.987	1.989
	3	1.954	1.974	1.977	1.979	1.998	2.011
	4	1.93	1.944	1.948	1.961	1.981	2.005
	5	1.956	1.973	1.974	1.976	1.995	2.017
	6	1.911	1.92	1.972	1.994	1.995	2.045
	7	1.908	1.965	1.966	1.969	1.977	2.056
	8	1.92	1.954	1.977	1.985	1.985	1.998
	9	1.894	1.91	1.968	1.993	2.119	2.129
	10	1.908	1.965	1.976	1.983	1.983	2.018
	11	1.953	1.954	1.98	1.981	1.991	2.001
	12	1.948	1.964	1.965	1.966	1.973	1.977
	13	1.895	1.9	1.94	1.986	2.094	2.135
	14	1.961	1.961	1.967	1.967	2.003	2.003
	15	1.929	1.945	1.95	1.979	1.987	1.988
95793	1	1.877	1.976	1.976	1.982	1.989	2.077
108808	2	1.989	1.989	1.989	1.989	1.989	1.989
154319	1	1.969	1.969	1.982	1.982	2.003	2.003
	2	1.946	1.946	1.966	1.97	1.987	2.003
	3	1.899	1.908	1.967	1.978	2.096	2.119
	4	1.96	1.963	1.977	1.983	1.987	2.012
	5	1.95	1.951	1.969	1.977	1.979	1.991
	6	1.952	1.961	1.964	1.966	1.967	1.973
	7	1.911	1.926	1.965	2.002	2.092	2.095
	8	1.97	1.97	1.988	1.988	1.992	1.992
	9	1.934	1.935	1.951	1.973	1.982	2.054
202318	1	1.886	1.915	1.948	2.016	2.016	2.038
	2	1.894	1.9	1.919	2.003	2.063	2.091
202553	1	1.984	1.984	1.984	1.984	1.984	1.984
202554	1	1.981	1.981	1.981	1.981	1.981	1.981
202686	1	1.967	1.967	1.995	1.995	1.997	1.997
202972	1	1.91	1.929	1.968	1.968	2.095	2.095
	2	1.931	1.948	2.016	2.024	2.043	2.05
203232	1	2.004	2.004	2.004	2.004	2.004	2.004
245697	2	1.937	1.937	1.959	1.959	1.991	1.991
247029	1	1.972	1.972	1.972	1.972	1.972	1.972
250112	1	1.903	1.931	1.938	1.946	1.972	2.106
280093	1	1.905	1.925	1.943	2.024	2.079	2.105
	2	1.948	1.948	2	2	2.007	2.007
280154	1	1.908	1.908	1.908	2.132	2.132	2.132
280993	1	1.951	1.951	1.974	1.974	1.984	1.984
281301	1	1.881	1.881	1.99	1.991	2.139	2.148
401264	1	1.979	1.979	1.981	1.981	2.004	2.004
405117	1	1.905	1.944	1.944	2.021	2.021	2.03
	2	1.843	1.943	1.943	2.015	2.015	2.18
	3	1.842	1.842	1.939	1.978	2.152	2.152
409728	1	1.985	1.985	1.985	1.985	1.985	1.985
411853	1	1.801	1.955	1.982	1.994	1.995	2.386
	2	1.818	1.969	1.974	1.983	1.996	2.366
	3	1.834	1.968	1.968	1.988	1.992	2.321
411943	1	1.888	1.924	1.95	2.059	2.064	2.2
415427	1	1.915	1.962	1.991	2.021	2.03	2.051
415429	1	1.906	1.951	1.983	2.016	2.028	2.052
415430	1	1.864	1.864	1.996	1.996	2.201	2.201
415431	1	1.874	1.874	1.99	1.99	2.211	2.211
415432	1	1.878	1.878	1.978	1.978	2.217	2.217
415433	1	1.856	1.856	2.009	2.009	2.205	2.205
415435	1	1.857	1.857	1.992	1.992	2.205	2.205
415436	1	1.855	1.855	1.978	1.978	2.2	2.2
415437	1	1.861	1.861	1.973	1.973	2.208	2.208
415495	1	1.866	1.866	1.979	1.979	2.205	2.205
415460	1	1.863	1.863	1.972	1.972	2.206	2.206
415461	1	1.859	1.859	1.965	1.965	2.168	2.168
32629	1	1.968	1.968	2.007	2.007	2.015	2.015	2.399
	2	1.898	1.979	2.008	2.013	2.016	2.071	2.428
40984	2	1.953	1.953	2.008	2.008	2.01	2.01	2.379
49513	1	1.92	1.939	2.069	2.069	2.107	2.121	2.121
56484	1	1.955	1.955	1.971	1.971	2.03	2.03	2.445
	3	1.916	1.979	1.99	2.009	2.036	2.059	2.426
	4	1.894	1.98	1.985	1.994	2.043	2.045	2.427
	6	1.902	1.974	1.985	2.005	2.022	2.029	2.435
65336	1	1.959	1.959	1.982	1.982	2.049	2.049	2.486
66010	2	1.902	1.938	1.998	2.005	2.041	2.063	2.43
66281	1	1.917	1.961	1.969	2.027	2.085	2.176	2.244
78983	1	1.899	1.988	1.988	2.042	2.042	2.053	2.471
108808	1	1.959	1.959	1.982	1.982	2.049	2.049	2.486
203232	2	1.867	1.891	2.011	2.048	2.069	2.088	2.451
