# Supplementary material for: Bond-length distributions for ions bonded to oxygen: results for the transition metals and quantification of the factors underlying bond-length variation in inorganic solids
Source: IUCrJ. 2020 Jun 9;7(Pt 4):581–629. doi: 10.1107/S2052252520005928 (PMC7340253; doi:10.1107/S2052252520005928)
Supplement: Supplementary file 2 [file m-07-00581-sup2.zip › Tc7+.txt]

61	1	1.711	1.711	1.711	1.711
65766	1	1.698	1.71	1.71	1.715
98417	1	1.672	1.689	1.718	1.73
	2	1.683	1.689	1.713	1.723
	3	1.675	1.676	1.718	1.74
	4	1.689	1.691	1.704	1.74
