# Supplementary material for: Bond-length distributions for ions bonded to oxygen: results for the transition metals and quantification of the factors underlying bond-length variation in inorganic solids
Source: IUCrJ. 2020 Jun 9;7(Pt 4):581–629. doi: 10.1107/S2052252520005928 (PMC7340253; doi:10.1107/S2052252520005928)
Supplement: Supplementary file 2 [file m-07-00581-sup2.zip › Ti3+.txt]

8146	1	2.015	2.015	2.016	2.016	2.023	2.023
8147	1	2.01	2.01	2.02	2.02	2.035	2.035
8148	1	2.028	2.028	2.043	2.043	2.057	2.057
8149	1	2.014	2.014	2.027	2.027	2.075	2.075
8150	1	2.016	2.016	2.023	2.023	2.077	2.077
39194	1	1.971	1.971	2.062	2.062	2.105	2.105
40307	2	2.025	2.025	2.025	2.036	2.036	2.036
68861	1	1.927	1.951	2.04	2.093	2.134	2.139
69103	1	1.981	1.981	2.076	2.076	2.088	2.088
	2	1.993	1.993	2.029	2.029	2.063	2.063
72714	1	1.922	1.975	2.112	2.122	2.143	2.158
	2	1.925	1.975	2.049	2.099	2.141	2.167
77696	1	2.026	2.026	2.026	2.066	2.066	2.066
84608	1	2.023	2.023	2.025	2.025	2.08	2.08
90013	1	1.954	1.984	2.057	2.071	2.075	2.076
91946	1	2.002	2.002	2.002	2.002	2.002	2.002
96292	1	1.945	1.945	2.08	2.08	2.118	2.118
202751	1	1.923	2.023	2.04	2.06	2.067	2.079
300030	1	1.904	1.93	1.98	1.98	2.075	2.078
402039	1	2.064	2.064	2.064	2.064	2.064	2.064
404087	1	1.985	1.985	2.021	2.021	2.093	2.093
1138	1	2.07	2.101	2.115	2.115	2.13	2.134	2.134
109843	1	2.057	2.083	2.109	2.109	2.118	2.118	2.121
109867	1	2.118	2.118	2.118	2.118	2.271	2.271	2.271	2.271
