# Supplementary material for: Bond-length distributions for ions bonded to oxygen: results for the transition metals and quantification of the factors underlying bond-length variation in inorganic solids
Source: IUCrJ. 2020 Jun 9;7(Pt 4):581–629. doi: 10.1107/S2052252520005928 (PMC7340253; doi:10.1107/S2052252520005928)
Supplement: Supplementary file 2 [file m-07-00581-sup2.zip › Ti4+.txt]

78842	1	1.747	1.754	1.871	1.871
78907	1	1.815	1.818	1.82	1.823
	2	1.803	1.81	1.826	1.906
78975	1	1.803	1.813	1.822	1.827
1533	1	1.695	1.99	1.99	1.99	1.99
20205	1	1.706	1.999	1.999	1.999	1.999
33800	1	1.808	1.812	1.813	2.05	2.05
39662	1	1.676	1.956	1.956	1.964	1.964
39868	1	1.704	1.961	1.961	1.964	1.964
47177	1	1.757	1.91	1.91	2.003	2.003
51476	3	1.786	1.898	1.996	1.996	2.02
72682	1	1.645	1.959	1.981	1.984	2.001
75062	1	1.783	1.849	1.898	1.966	1.966
78059	1	1.698	1.967	1.967	1.967	1.967
78752	1	1.745	1.967	1.967	1.967	1.967
82153	1	1.705	1.951	1.951	1.973	1.973
	2	1.704	1.964	1.964	1.99	1.99
91546	1	1.709	1.993	1.993	1.993	1.993
95366	1	1.701	1.951	1.951	1.974	1.974
162128	1	1.762	1.89	1.905	1.964	1.964
250297	1	1.695	1.973	1.973	1.973	1.973
9825	1	1.923	1.941	1.97	1.97	1.984	1.984
10502	1	1.838	1.916	1.959	1.987	2.059	2.138
20149	1	1.905	1.905	1.976	1.976	2.005	2.005
20776	1	1.896	1.896	1.896	2.107	2.107	2.107
20970	1	1.72	1.961	1.977	1.988	2.047	2.15
	2	1.745	1.972	1.979	1.993	2.044	2.092
23023	1	1.906	1.933	1.941	2.004	2.028	2.097
25105	1	1.919	1.931	1.931	2.008	2.008	2.023
	4	1.887	1.905	1.905	2.007	2.088	2.088
26325	2	1.932	1.933	1.948	1.969	1.975	1.985
28217	1	1.897	1.931	1.936	1.986	2.009	2.073
33739	1	1.807	1.874	1.924	1.957	2.117	2.142
33908	1	1.771	1.937	1.954	1.998	2.049	2.127
	2	1.818	1.818	2.019	2.019	2.134	2.134
33935	1	1.775	1.939	1.949	2.003	2.054	2.129
	2	1.815	1.815	2.014	2.014	2.154	2.154
34441	1	1.783	1.876	1.899	2.049	2.103	2.269
	2	1.798	1.848	1.993	1.995	2.147	2.149
	3	1.779	1.891	1.904	2.056	2.115	2.304
	4	1.732	1.959	1.964	2.006	2.101	2.358
	5	1.737	1.959	1.98	1.987	2.086	2.325
35353	2	1.889	1.95	1.966	2.014	2.02	2.028
	3	1.885	1.902	1.93	1.987	2.007	2.114
35582	1	1.903	1.918	1.919	1.97	2.042	2.045
	2	1.789	1.969	1.986	1.996	2.02	2.121
	3	1.88	1.939	1.953	1.956	2.033	2.111
	4	1.811	1.837	1.931	2.063	2.072	2.116
	5	1.846	1.899	1.911	1.984	2.098	2.13
	6	1.755	1.959	1.977	1.995	2.017	2.134
	7	1.807	1.883	1.893	2.022	2.069	2.162
	8	1.749	1.819	1.953	2.091	2.125	2.328
	9	1.852	1.868	1.97	1.985	2.032	2.275
	10	1.83	1.89	1.908	1.959	2.068	2.133
	11	1.89	1.903	1.944	1.986	2.002	2.037
	12	1.888	1.918	1.945	1.946	1.994	2.083
	13	1.815	1.887	2.006	2.023	2.06	2.094
	14	1.819	1.845	1.925	1.983	2.025	2.152
	15	1.791	1.956	1.957	1.99	1.992	2.033
	16	1.779	1.819	1.92	2.051	2.101	2.29
	17	1.935	1.941	1.972	1.994	2.003	2.014
	18	1.795	1.93	1.992	2.006	2.084	2.129
36608	1	1.826	1.871	2.02	2.02	2.046	2.088
37025	2	1.885	1.906	1.966	1.99	2.024	2.042
	3	1.834	1.889	1.928	1.991	2.043	2.149
39533	1	1.913	1.913	1.913	1.939	1.939	1.939
39534	1	1.696	1.913	1.987	1.987	2.047	2.266
39662	2	1.942	1.942	2.006	2.006	2.006	2.006
39713	1	1.734	1.961	1.968	2.033	2.082	2.145
	2	1.749	1.98	1.982	2.021	2.075	2.086
39761	1	1.698	1.96	1.968	1.998	2.051	2.143
	2	1.699	1.953	2.013	2.018	2.019	2.141
39821	1	1.882	1.903	1.94	1.962	1.967	1.971
	2	1.825	1.909	1.933	1.946	1.997	1.998
	3	1.781	1.921	1.956	1.958	1.983	2.034
39868	2	1.949	1.949	2.018	2.018	2.018	2.018
39870	1	1.759	1.982	1.983	1.992	2.013	2.023
39874	1	1.901	1.901	1.988	1.988	1.99	1.99
39882	1	1.736	1.935	1.966	1.984	2.049	2.128
39950	1	1.728	1.954	1.961	1.985	2.047	2.137
40307	1	1.928	1.928	1.928	1.962	1.962	1.962
46012	1	1.93	1.93	1.945	1.945	1.97	1.97
48107	1	1.871	1.871	1.871	2.087	2.087	2.087
49575	1	1.737	1.925	1.958	1.958	2.043	2.282
	2	1.855	1.879	1.941	1.941	2.033	2.109
49576	1	1.943	1.943	1.956	1.956	1.962	1.962
	2	1.859	1.859	1.98	1.98	2.146	2.146
	3	1.793	1.879	1.914	1.931	2.039	2.446
	4	1.895	1.895	1.953	1.953	2.039	2.039
	5	1.849	1.88	2.02	2.035	2.057	2.087
	6	1.884	1.895	1.947	1.981	2.021	2.033
	7	1.899	1.909	1.941	1.985	1.999	2.048
	8	1.925	1.925	1.925	1.925	1.976	1.976
	9	1.828	1.856	1.99	2.011	2.102	2.168
	10	1.813	1.821	1.947	1.966	2.081	2.156
	11	1.938	1.938	1.954	1.954	1.983	1.983
51313	1	1.91	1.94	1.952	1.952	1.973	1.992
55703	1	1.797	1.83	1.979	2.011	2.072	2.082
	2	1.793	1.855	1.982	2.006	2.047	2.092
59321	1	1.912	1.912	1.985	1.985	2.002	2.002
60006	1	1.877	1.877	1.877	2.084	2.084	2.084
62149	1	1.95	1.95	1.955	1.955	1.959	1.959
62150	1	1.963	1.963	1.965	1.965	1.969	1.969
62151	1	1.921	1.922	1.933	2.005	2.007	2.007
62678	1	1.948	1.948	1.948	1.948	1.981	1.981
65359	1	1.864	1.864	1.864	2.114	2.114	2.114
65675	1	1.714	1.943	1.966	2.107	2.121	2.121
	2	1.748	1.944	1.975	2.051	2.06	2.122
66570	1	1.723	1.961	1.979	1.99	2.047	2.15
	2	1.745	1.971	1.981	1.991	2.042	2.092
67046	1	1.874	1.874	1.874	2.087	2.087	2.087
67091	1	1.918	1.918	1.918	1.942	1.942	1.942
67538	1	1.689	1.983	2.005	2.022	2.032	2.081
67539	1	1.717	1.937	1.977	2	2.004	2.226
	2	1.758	1.924	1.989	2	2.018	2.099
67540	1	1.712	1.934	1.99	2.001	2.001	2.225
	2	1.781	1.898	1.986	2.002	2.069	2.096
70000	1	1.836	1.849	1.958	2.015	2.066	2.068
	2	1.788	1.93	1.938	2.025	2.071	2.288
	3	1.731	1.89	1.961	2.017	2.05	2.354
71360	1	1.705	1.945	2.009	2.026	2.112	2.209
	2	1.725	1.957	2.001	2.035	2.074	2.197
71904	1	1.719	1.956	1.991	1.993	2.048	2.16
	2	1.747	1.967	1.987	1.995	2.04	2.104
71905	1	1.718	1.957	1.978	2.004	2.053	2.138
	2	1.743	1.964	1.991	1.995	2.056	2.102
71907	1	1.712	1.943	1.973	2.037	2.075	2.136
	2	1.755	1.956	1.987	2.006	2.025	2.133
71929	1	1.728	1.949	1.966	1.997	2.009	2.157
	2	1.741	1.956	1.974	2.001	2.037	2.097
72316	1	1.862	1.873	1.886	1.959	2.006	2.25
	2	1.881	1.881	2.015	2.015	2.034	2.034
	3	1.883	1.896	1.903	1.941	1.946	2.255
	4	1.829	1.912	1.957	1.966	2.008	2.194
	5	1.891	1.951	1.952	1.976	1.984	2.084
72973	1	1.687	1.964	1.974	2.009	2.062	2.136
73095	1	1.827	1.866	2.015	2.015	2.05	2.083
73096	1	1.836	1.883	2.003	2.003	2.048	2.104
73933	1	1.737	1.951	1.954	1.954	2.049	2.224
	2	1.866	1.886	1.933	1.933	2.031	2.086
	3	1.823	1.906	1.935	1.935	2.056	2.15
	4	1.766	1.872	1.962	1.962	2.074	2.307
	5	1.786	1.818	1.97	1.97	2.151	2.214
74290	1	1.961	1.961	1.961	1.961	1.961	1.961
74591	1	1.724	1.954	1.985	2.002	2.039	2.145
	2	1.754	1.973	1.983	1.985	2.037	2.107
74595	1	1.719	1.952	1.975	2.03	2.079	2.12
	2	1.744	1.955	1.996	2.013	2.074	2.137
75179	1	1.909	1.937	1.937	2	2	2.052
75234	1	1.78	1.926	1.957	1.972	1.974	2.036
	2	1.874	1.894	1.94	1.966	1.974	1.976
	3	1.831	1.894	1.925	1.963	1.978	2.014
75235	1	1.927	1.927	1.927	1.944	1.944	1.944
75583	1	1.886	1.886	1.959	1.959	1.983	1.983
	2	1.866	1.866	1.899	2.021	2.021	2.253
75931	1	1.918	1.918	1.962	1.962	1.991	1.991
79353	1	1.942	1.942	1.97	1.97	1.971	1.971
79502	1	1.925	1.953	1.953	1.964	1.964	2.012
79853	1	1.947	1.947	1.951	1.951	1.953	1.953
80022	1	1.714	1.958	1.988	1.995	2.045	2.15
	2	1.736	1.972	1.981	1.999	2.046	2.1
80023	1	1.695	1.943	1.989	1.989	2.052	2.168
	2	1.733	1.976	1.992	1.998	2.056	2.114
80024	1	1.73	1.952	1.983	1.99	2.058	2.169
	2	1.747	1.972	1.976	1.989	2.047	2.107
81251	1	1.718	1.956	1.975	1.996	2.051	2.155
	2	1.748	1.966	1.982	2	2.044	2.093
81438	1	1.718	1.948	1.955	2.019	2.075	2.134
	2	1.75	1.963	1.987	2.002	2.058	2.081
82488	1	1.888	1.888	1.914	1.914	2.06	2.06
83847	1	1.827	1.908	1.975	1.985	1.998	2.179
	2	1.835	1.917	1.958	1.971	1.984	2.216
	3	1.832	1.836	1.936	1.994	2.012	2.183
	4	1.782	1.892	1.959	1.998	1.998	2.247
84829	1	1.937	1.937	1.939	1.939	1.939	1.939
84970	1	1.826	1.909	1.963	1.981	2.038	2.206
85092	1	1.715	1.952	1.981	1.988	2.04	2.155
	2	1.735	1.96	1.974	1.997	2.043	2.096
85098	1	1.733	1.935	1.961	2.024	2.077	2.151
	2	1.761	1.948	1.979	1.99	2.035	2.057
85099	1	1.722	1.964	1.979	1.989	2.047	2.152
	2	1.741	1.968	1.978	1.99	2.043	2.088
85100	1	1.718	1.948	1.955	2.019	2.075	2.134
	2	1.75	1.963	1.987	2.002	2.058	2.081
85118	1	1.91	1.939	1.951	1.967	1.975	1.981
85192	1	1.9	1.9	1.962	1.962	1.998	1.998
85193	1	1.85	1.857	1.961	1.981	2.05	2.062
	2	1.931	1.941	1.947	1.95	1.951	1.963
85738	1	1.812	1.812	1.812	2.157	2.157	2.157
	2	1.868	1.868	1.868	2.046	2.046	2.046
	3	1.95	1.95	1.95	1.95	1.95	1.95
87455	1	1.745	1.981	1.981	1.981	1.981	2.362
88030	1	1.719	1.959	1.977	1.988	2.042	2.141
	2	1.739	1.965	1.984	1.988	2.045	2.092
90006	1	1.992	1.992	1.992	1.992	1.992	1.992
91528	1	1.944	1.944	1.944	1.944	1.944	1.944
91947	1	1.906	1.918	1.922	1.924	1.934	1.969
92844	1	1.918	1.935	1.938	1.939	1.948	1.954
	2	1.883	1.893	1.949	1.959	1.961	1.978
92845	1	1.865	1.902	1.914	1.941	1.972	1.976
	2	1.969	1.969	1.969	1.969	1.969	1.969
93000	1	1.766	1.921	1.973	1.976	2.081	2.175
	2	1.759	1.914	1.977	1.979	2.042	2.179
93468	1	1.888	1.888	1.967	1.967	1.978	1.978
	2	1.846	1.893	1.951	1.971	2.046	2.07
	3	1.901	1.903	1.936	1.968	1.978	1.987
	4	1.845	1.91	1.943	2.075	2.114	2.118
	5	1.82	1.913	1.941	1.956	1.961	2.392
93946	2	1.748	1.954	1.98	2	2.038	2.081
94308	1	1.797	1.941	1.971	1.971	1.986	2.1
	2	1.801	1.942	1.947	1.95	1.959	2.098
94569	1	1.942	1.942	1.948	1.948	1.964	1.964
94570	1	1.94	1.94	1.946	1.946	1.953	1.953
94571	1	1.938	1.938	1.943	1.943	1.95	1.95
94572	1	1.94	1.94	1.948	1.948	1.948	1.948
94573	1	1.952	1.952	1.952	1.952	1.952	1.952
95714	1	1.962	1.962	1.962	1.962	1.962	1.962
95908	1	1.926	1.926	1.95	1.95	1.964	1.964
	2	1.863	1.945	1.945	1.95	1.95	2.061
	3	1.834	1.869	1.958	1.97	2.086	2.124
	4	1.821	1.888	1.919	2.025	2.032	2.141
96797	1	1.904	1.907	1.982	1.999	2.007	2.047
96798	1	1.865	1.866	1.942	1.961	2.1	2.107
	2	1.868	1.892	1.948	1.994	2.074	2.115
98137	1	1.806	1.942	1.963	1.964	1.989	2.223
	2	1.743	1.95	1.954	1.989	2.048	2.222
	3	1.762	1.906	1.963	2.017	2.078	2.182
	4	1.838	1.903	1.914	2.013	2.045	2.148
98245	1	1.74	1.978	1.982	1.993	2.054	2.158
	2	1.753	1.971	1.992	1.997	2.05	2.089
98772	1	1.915	1.915	2.014	2.014	2.014	2.014
	2	1.889	1.889	1.954	1.954	1.983	1.983
	3	1.854	1.919	1.919	1.939	1.939	2.455
98902	1	1.955	1.955	1.955	1.955	1.955	1.955
99460	1	1.896	1.896	1.982	1.982	2.081	2.081
100330	1	1.875	1.89	1.958	1.958	2.034	2.089
	3	1.802	1.823	2.006	2.006	2.126	2.202
100554	2	1.871	1.937	1.962	1.968	2.038	2.075
	3	1.84	1.887	1.923	1.968	2.037	2.18
100858	1	1.987	1.987	1.987	1.987	1.987	1.987
109838	1	1.796	1.825	1.988	2.018	2.043	2.087
	2	1.806	1.829	1.993	2.018	2.087	2.095
152567	1	1.927	1.927	1.962	1.962	1.967	1.967
	2	1.891	1.946	1.946	1.955	1.955	2.036
	3	1.863	1.872	1.966	1.972	2.085	2.091
	4	1.826	1.905	1.931	2.012	2.022	2.142
152568	1	1.928	1.928	1.955	1.955	1.974	1.974
	2	1.843	1.954	1.954	1.957	1.957	2.095
	3	1.816	1.88	1.962	1.986	2.067	2.201
	4	1.833	1.877	1.91	2.051	2.053	2.141
154819	1	1.834	1.834	1.834	2.127	2.127	2.127
155266	1	1.918	1.929	1.939	1.944	1.95	1.955
	2	1.919	1.933	1.937	1.939	1.942	1.943
159339	1	1.875	1.875	1.981	1.981	2.013	2.013
162466	2	1.709	1.964	1.995	2.032	2.076	2.195
170117	1	1.939	1.939	1.939	1.939	1.939	1.939
170121	1	1.696	1.969	1.987	2.038	2.042	2.117
171795	1	1.761	1.979	1.979	2.009	2.016	2.017
200203	1	1.888	1.888	1.938	1.938	1.985	1.985
201342	1	1.854	1.875	1.944	1.944	2.053	2.104
202256	1	1.926	1.926	1.926	2.045	2.045	2.045
202317	1	1.896	1.896	1.896	1.958	1.958	1.958
202362	1	1.898	1.954	1.978	1.979	1.987	1.988
240626	4	1.934	1.941	1.945	1.965	1.979	2.025
240627	1	1.902	1.945	1.945	1.966	1.966	2.031
	2	1.87	1.87	1.879	1.997	2.164	2.164
	3	1.899	1.942	1.942	2.014	2.052	2.052
245493	1	1.722	1.895	1.909	2.013	2.097	2.308
250000	1	1.807	1.821	1.978	1.978	2.151	2.185
	2	1.709	1.958	1.958	1.981	2.089	2.245
	3	1.755	1.953	1.953	1.987	2.026	2.182
250046	2	1.847	1.911	1.975	1.993	2.012	2.025
250218	1	1.906	1.907	1.945	1.959	1.978	2.048
250274	2	1.739	1.957	1.989	2.01	2.054	2.089
250298	1	1.725	1.962	1.973	1.989	2.046	2.146
250299	1	1.747	1.941	1.971	1.993	2.035	2.114
280002	1	1.876	1.876	1.876	2.122	2.122	2.122
280017	1	1.84	1.927	1.927	1.949	1.949	2.03
280327	1	1.92	1.953	1.954	1.96	1.984	2
280501	1	1.724	1.954	1.976	2.039	2.074	2.135
	2	1.751	1.964	1.985	2.007	2.041	2.117
280502	1	1.735	1.939	1.973	2.055	2.066	2.142
	2	1.752	1.965	1.985	2.02	2.063	2.115
280503	1	1.725	1.953	1.974	2.067	2.089	2.132
	2	1.746	1.95	1.982	2.021	2.063	2.12
280504	1	1.716	1.953	1.965	2.08	2.107	2.121
	2	1.753	1.946	1.976	2.032	2.06	2.124
280505	1	1.717	1.951	1.967	2.094	2.116	2.118
	2	1.744	1.949	1.971	2.045	2.063	2.127
280508	1	1.72	1.95	1.965	2.101	2.111	2.114
	2	1.748	1.952	1.967	2.041	2.061	2.122
281364	1	1.719	1.957	1.981	1.986	2.045	2.149
	2	1.739	1.968	1.978	1.989	2.043	2.091
281379	1	1.723	1.957	1.964	2.027	2.083	2.127
	2	1.74	1.962	2	2.014	2.059	2.087
281380	1	1.755	1.901	1.964	2.025	2.094	2.095
281548	1	1.764	1.946	1.95	1.995	2.122	2.173
	2	1.796	1.849	2.026	2.027	2.099	2.15
	3	1.711	1.879	1.983	2.017	2.047	2.474
300032	1	1.868	1.868	1.947	1.947	2.099	2.099
	2	1.93	1.93	1.978	1.978	1.978	1.978
	3	1.854	1.897	1.924	2	2.034	2.046
	4	1.789	1.916	1.972	1.983	2.035	2.146
	5	1.816	1.816	1.977	2.097	2.122	2.122
400772	1	1.857	1.863	1.903	1.936	2.082	2.147
	2	1.828	1.87	1.895	1.93	2.028	2.258
400849	1	1.7	1.948	1.98	1.997	2.059	2.139
	2	1.72	1.952	1.989	1.995	2.063	2.097
400850	1	1.727	1.96	1.973	1.991	2.052	2.154
	2	1.759	1.961	1.983	1.987	2.025	2.09
406665	1	1.648	2.025	2.028	2.04	2.047	2.234
407959	2	1.948	1.948	1.948	1.951	1.951	1.951
415647	1	1.931	1.931	1.931	1.935	1.935	1.935
417985	1	1.728	1.958	1.96	2.026	2.082	2.141
66308	1	1.68	2.071	2.083	2.088	2.138	2.158	2.23
