# Supplementary material for: Bond-length distributions for ions bonded to oxygen: results for the transition metals and quantification of the factors underlying bond-length variation in inorganic solids
Source: IUCrJ. 2020 Jun 9;7(Pt 4):581–629. doi: 10.1107/S2052252520005928 (PMC7340253; doi:10.1107/S2052252520005928)
Supplement: Supplementary file 2 [file m-07-00581-sup2.zip › V3+.txt]

10018	1	1.989	1.989	1.992	1.992	2.057	2.057
20259	1	1.992	1.992	1.992	1.992	1.992	1.992
	2	1.982	1.982	1.982	2.008	2.008	2.008
36521	1	1.928	1.928	2.08	2.08	2.08	2.08
39261	1	1.957	1.961	1.977	1.994	2.018	2.05
39848	1	1.983	1.983	1.983	1.983	1.983	1.983
40379	1	1.928	1.95	1.963	2.014	2.045	2.053
	2	1.915	1.959	2.008	2.035	2.054	2.058
40391	1	1.994	1.994	2.015	2.015	2.022	2.022
40392	1	1.991	1.991	2.01	2.01	2.022	2.022
40393	1	2.002	2.002	2.015	2.015	2.027	2.027
59244	1	1.92	1.92	2.067	2.067	2.072	2.072
59881	1	1.983	1.983	1.983	1.998	1.998	1.998
	2	1.996	1.996	1.996	1.999	1.999	1.999
63520	1	1.955	1.955	2.021	2.021	2.032	2.032
63522	1	1.999	1.999	2.021	2.021	2.021	2.021
64634	2	1.93	1.938	1.944	1.968	2.096	2.109
64786	1	1.97	1.97	1.97	2.05	2.05	2.05
66249	1	1.925	1.925	1.973	1.973	2.028	2.028
69792	1	1.947	1.995	2.005	2.008	2.063	2.081
	2	1.977	1.987	1.994	2.001	2.07	2.131
71760	1	1.962	1.962	2.016	2.016	2.016	2.016
71869	1	1.941	1.941	1.941	1.941	2.033	2.033
73492	1	1.956	1.967	1.983	2.014	2.032	2.072
	2	1.961	1.962	2.005	2.01	2.067	2.091
73493	1	1.957	1.99	2.008	2.016	2.028	2.08
73687	1	1.986	1.986	1.986	1.994	1.994	1.994
	2	1.975	1.975	1.975	2.016	2.016	2.016
73869	2	1.891	1.975	2.01	2.053	2.055	2.135
73924	1	1.96	1.96	1.97	1.97	2.07	2.07
	2	1.914	1.967	1.989	1.996	2.046	2.067
74461	1	1.984	1.989	1.989	2.017	2.03	2.047
	2	1.933	1.991	1.991	2.005	2.056	2.069
75078	1	1.891	2.019	2.055	2.058	2.1	2.162
75220	1	2.003	2.003	2.003	2.003	2.003	2.003
	2	1.983	1.983	1.983	1.983	1.983	1.983
75471	1	1.966	1.966	2.068	2.068	2.068	2.068
77443	3	1.979	1.979	1.996	1.996	2.001	2.001
78363	1	1.964	1.976	1.981	2.013	2.06	2.157
	2	1.941	1.969	1.979	1.996	2.08	2.111
78510	1	1.949	1.949	2.005	2.005	2.024	2.024
	2	1.93	1.93	1.977	1.977	2.101	2.101
78511	1	1.951	1.951	1.971	1.971	2.065	2.065
	2	1.955	1.955	1.978	1.978	2.083	2.083
79468	1	1.903	1.938	2.025	2.037	2.084	2.086
79855	1	1.973	1.983	1.992	1.993	2.012	2.036
80551	1	1.952	1.973	2.008	2.024	2.026	2.027
82275	1	1.913	1.913	1.983	1.983	2.003	2.115
	2	1.971	1.971	1.971	2.058	2.058	2.058
82685	1	1.9	1.901	2.045	2.045	2.115	2.173
	2	1.998	1.998	2.032	2.032	2.081	2.081
95685	1	1.981	1.981	2.035	2.035	2.101	2.101
	2	1.979	1.979	2.036	2.036	2.066	2.066
99742	1	1.945	1.945	2.075	2.075	2.078	2.078
99743	1	1.885	1.894	2.01	2.051	2.098	2.224
109663	1	1.967	1.967	2.005	2.005	2.005	2.005
163125	1	1.947	1.947	2.06	2.06	2.07	2.07
202050	1	1.893	1.93	1.952	2.052	2.076	2.104
	2	1.911	1.966	2.009	2.071	2.086	2.093
202907	1	1.968	1.968	1.968	1.968	1.968	1.968
260212	1	2.01	2.01	2.01	2.01	2.01	2.01
	2	1.972	1.972	2.027	2.027	2.103	2.103
280291	1	1.983	1.983	1.983	1.983	2.051	2.051
300101	1	1.952	1.986	1.993	2.013	2.034	2.045
411643	1	1.967	1.977	1.997	1.997	2.021	2.077
415445	1	1.964	1.973	2.021	2.039	2.052	2.088
416460	1	1.955	1.955	1.955	1.955	2.048	2.048
