# Supplementary material for: Bond-length distributions for ions bonded to oxygen: results for the transition metals and quantification of the factors underlying bond-length variation in inorganic solids
Source: IUCrJ. 2020 Jun 9;7(Pt 4):581–629. doi: 10.1107/S2052252520005928 (PMC7340253; doi:10.1107/S2052252520005928)
Supplement: Supplementary file 2 [file m-07-00581-sup2.zip › V4+.txt]

284	1	1.65	1.917	1.917	1.974	1.974
1925	1	1.582	1.945	1.945	1.945	1.945
26432	9	1.633	1.896	1.917	1.933	2.024
27800	1	1.583	1.97	1.97	1.99	1.99
39688	1	1.589	1.982	1.982	1.998	1.998
51005	1	1.539	1.973	1.973	1.973	1.973
53640	1	1.578	1.921	1.979	1.979	1.993
59305	1	1.634	1.887	1.946	1.946	2.031
	3	1.639	1.909	1.909	1.914	2.001
59344	1	1.614	1.914	1.916	2.01	2.01
	2	1.604	1.911	1.939	1.954	2.004
	3	1.604	1.927	1.928	1.976	1.99
64634	1	1.557	2.002	2.002	2.002	2.002
68977	1	1.595	1.967	1.967	1.969	1.969
69033	1	1.618	1.854	1.883	2.058	2.116
69768	1	1.569	2.019	2.019	2.019	2.019
69856	2	1.58	1.975	1.975	1.978	1.978
72285	1	1.594	1.97	1.97	1.97	1.97
73869	1	1.59	1.951	1.951	1.976	1.976
77443	1	1.585	1.957	1.974	1.991	2.008
	2	1.573	1.953	1.958	1.983	1.991
	4	1.58	1.951	1.967	1.969	2.01
	5	1.581	1.945	1.966	1.976	1.996
77656	2	1.604	1.896	1.896	1.959	1.959
78032	1	1.598	1.909	1.914	2.014	2.031
79408	1	1.624	1.916	1.941	1.944	1.996
79409	1	1.618	1.925	1.929	1.96	1.994
81114	1	1.594	1.99	1.99	1.99	1.99
83361	1	1.612	1.98	1.98	1.98	1.98
85597	1	1.601	1.969	1.969	1.969	1.969
86775	1	1.629	1.959	1.959	1.959	1.959
86776	1	1.631	1.955	1.955	1.955	1.955
86777	1	1.621	1.952	1.952	1.952	1.952
87076	1	1.612	1.945	1.962	1.967	1.968
	2	1.624	1.948	1.952	1.957	1.959
	3	1.619	1.951	1.955	1.958	1.971
88792	2	1.584	1.935	1.935	1.971	2.074
88954	1	1.6	1.963	1.974	1.974	2.012
	2	1.593	1.975	1.976	1.981	1.989
90926	1	1.603	1.957	1.962	1.964	2.036
90927	1	1.617	1.955	1.955	1.963	2.033
94014	2	1.612	1.96	1.96	1.96	1.96
94438	1	1.554	1.985	1.985	1.999	1.999
	2	1.615	1.951	1.967	1.988	1.991
	3	1.62	1.955	1.968	1.975	1.995
96508	1	1.608	1.938	1.941	1.945	1.961
99351	1	1.629	1.91	1.912	1.962	1.983
	2	1.6	1.938	1.948	1.984	1.998
	3	1.64	1.928	1.952	1.956	1.996
	4	1.601	1.931	1.948	1.961	2.033
	5	1.571	1.932	1.937	2.021	2.033
110523	4	1.609	1.922	1.946	1.953	2.084
	5	1.576	1.951	1.958	2.015	2.062
	9	1.615	1.921	1.928	1.943	2.101
	10	1.549	1.92	1.944	2	2.08
110732	1	1.58	1.934	1.964	1.966	1.979
	2	1.608	1.932	1.939	1.977	1.98
	3	1.604	1.926	1.926	1.972	1.99
	4	1.595	1.932	1.966	1.971	1.977
153458	1	1.601	1.971	1.971	1.971	1.971
170110	1	1.578	2	2	2	2
200773	1	1.604	1.971	1.971	1.971	1.971
201900	2	1.651	1.962	1.962	1.962	1.962
202215	2	1.785	1.785	1.785	2.089	2.089
202671	1	1.585	1.876	1.955	1.98	2.05
202909	1	1.588	1.97	1.97	1.97	1.97
203091	1	1.596	1.956	1.963	1.99	1.998
203092	1	1.592	1.941	1.941	1.961	1.961
280870	1	1.619	1.948	1.948	1.951	1.975
280871	3	1.624	1.954	1.954	1.955	1.96
405454	1	1.588	1.942	1.966	1.993	2.018
411492	1	1.58	1.964	1.98	1.997	2.035
413145	1	1.637	1.91	1.915	1.942	2.018
	2	1.63	1.926	1.937	1.959	2.012
	3	1.633	1.939	1.94	1.942	1.954
	4	1.627	1.943	1.948	1.95	1.962
	5	1.621	1.925	1.932	1.953	1.981
	6	1.636	1.923	1.941	1.948	1.953
	7	1.621	1.949	1.955	1.966	1.972
	8	1.649	1.922	1.937	1.953	1.962
	9	1.621	1.945	1.945	1.96	1.962
	10	1.633	1.937	1.944	1.952	1.957
	11	1.647	1.922	1.93	1.956	1.974
	12	1.622	1.958	1.959	1.964	1.979
	13	1.643	1.928	1.938	1.948	1.965
	14	1.633	1.943	1.951	1.955	1.962
	15	1.635	1.914	1.928	1.972	2.019
	16	1.624	1.917	1.919	1.984	2.018
415841	1	1.609	1.937	1.95	1.954	1.971
	2	1.611	1.933	1.956	1.96	1.989
	3	1.609	1.937	1.957	1.969	1.979
	4	1.588	1.938	1.962	1.971	1.974
	5	1.618	1.932	1.952	1.954	1.981
	6	1.601	1.964	1.971	1.98	1.987
	7	1.605	1.948	1.962	1.967	1.977
628	1	1.59	1.974	1.974	1.974	1.974	2.486
1908	1	1.764	1.815	1.815	2.015	2.032	2.232
8103	1	1.584	1.993	2.006	2.008	2.019	2.182
10433	1	1.586	2.004	2.021	2.023	2.029	2.16
16378	1	1.577	1.998	2.004	2.034	2.049	2.28
20182	1	1.601	1.977	1.977	1.977	1.977	2.382
20537	1	1.626	1.968	1.973	1.991	2.029	2.24
	2	1.627	1.945	1.983	1.984	2.016	2.239
23308	1	1.591	2.017	2.017	2.031	2.031	2.217
33944	1	1.627	1.986	1.999	2	2.016	2.13
39762	1	1.636	1.975	1.975	1.984	1.984	2.559
39837	1	1.593	1.974	1.979	1.987	2.065	2.263
40420	1	1.584	2.029	2.036	2.037	2.038	2.216
	2	1.588	2.023	2.027	2.027	2.058	2.224
	3	1.58	2.028	2.031	2.033	2.038	2.23
43608	1	1.606	1.949	1.996	2.017	2.039	2.4
	2	1.588	1.982	1.989	2.016	2.018	2.408
50663	1	1.593	1.999	2.003	2.005	2.045	2.395
50664	1	1.594	1.997	2.009	2.022	2.05	2.394
50760	1	1.626	1.928	1.996	2.02	2.02	2.295
51482	1	1.657	1.986	1.986	2.005	2.005	2.244
55332	1	1.588	1.997	2.002	2.024	2.031	2.254
59305	2	1.858	1.869	1.869	1.92	2.037	2.109
59361	1	1.609	1.954	1.966	1.982	2.043	2.341
63213	1	1.621	1.973	2.006	2.006	2.025	2.206
	2	1.601	1.983	2.022	2.023	2.027	2.178
	3	1.623	1.992	1.993	1.997	2.025	2.228
	4	1.594	1.96	1.974	1.977	2.012	2.469
	5	1.592	1.985	1.991	2.002	2.02	2.328
	6	1.617	1.985	1.989	1.992	2.004	2.397
66107	1	1.622	1.922	1.943	2.073	2.123	2.161
66355	1	1.63	1.989	2.005	2.006	2.025	2.127
68333	1	1.611	1.942	1.988	2.028	2.039	2.409
68977	2	1.581	1.989	1.989	1.993	1.993	2.481
71450	1	1.918	1.918	1.918	1.918	1.985	1.985
71451	1	1.92	1.92	1.92	1.92	1.951	1.963
72458	1	1.604	1.947	2.009	2.018	2.062	2.295
	2	1.62	1.936	1.987	1.998	2.015	2.324
72748	1	1.629	1.985	1.988	1.988	2.02	2.167
72862	1	1.635	1.97	1.97	1.973	1.973	2.246
	2	1.619	1.934	1.934	2.018	2.018	2.384
72886	1	1.599	2.019	2.027	2.049	2.055	2.121
73493	2	1.597	1.983	1.997	2.004	2.005	2.268
73571	1	1.617	1.951	1.951	1.97	1.97	2.477
73824	1	1.603	1.956	1.995	2.004	2.021	2.435
74433	1	1.663	1.903	1.988	2.031	2.038	2.382
	3	1.591	1.977	1.984	1.997	2.018	2.265
75131	2	1.601	1.942	1.942	1.981	1.981	2.588
78096	1	1.595	2.002	2.025	2.036	2.054	2.209
78097	1	1.591	2	2.001	2.055	2.066	2.204
79476	1	1.615	1.953	2.021	2.039	2.108	2.142
79525	1	1.586	1.989	1.989	2.005	2.005	2.32
	2	1.582	1.953	1.953	2.055	2.055	2.542
80178	2	1.604	1.952	1.952	2.012	2.012	2.192
80299	2	1.636	1.962	1.964	1.988	2.005	2.181
80597	2	1.629	1.966	1.966	2.007	2.007	2.249
80613	1	1.628	1.91	1.971	1.971	2.019	2.342
80820	1	1.598	1.994	1.994	1.995	1.998	2.271
82063	2	1.628	1.962	1.962	1.995	1.995	2.177
82249	1	1.594	1.984	2.006	2.011	2.012	2.488
82250	1	1.59	1.991	1.994	2.005	2.006	2.514
82535	1	1.608	1.996	1.996	1.998	1.998	2.481
84913	1	1.601	1.987	2.002	2.011	2.039	2.228
	2	1.572	1.991	2.004	2.042	2.048	2.306
84984	1	1.638	1.928	2.033	2.043	2.049	2.049
	2	1.625	1.951	1.955	2.02	2.022	2.174
84985	2	1.615	1.96	1.96	1.993	1.993	2.24
87547	1	1.643	1.99	1.997	2.003	2.015	2.111
87818	6	1.66	1.896	1.998	1.999	2.064	2.193
87819	1	1.63	1.966	1.988	2.028	2.043	2.193
	2	1.61	1.931	1.934	1.997	1.998	2.33
	3	1.591	1.953	1.962	2.03	2.066	2.204
87820	1	1.613	1.961	1.967	2.036	2.046	2.206
	2	1.609	1.929	1.939	1.982	1.987	2.327
	3	1.605	1.95	1.971	2.024	2.062	2.213
88133	1	1.591	1.984	2.006	2.012	2.024	2.411
	2	1.588	2.005	2.006	2.007	2.014	2.371
88444	1	1.597	1.98	1.996	2.018	2.02	2.408
	2	1.607	1.988	2.005	2.015	2.061	2.364
91166	1	1.638	1.924	1.957	2.07	2.082	2.188
92317	1	1.573	2.008	2.008	2.027	2.027	2.293
92855	1	1.669	1.957	1.997	1.997	2.058	2.11
92978	1	1.582	2.019	2.019	2.034	2.034	2.231
93034	2	1.645	1.952	1.952	2.023	2.023	2.231
	3	1.622	1.972	1.972	2	2	2.231
94865	1	1.591	1.93	1.944	2.058	2.087	2.348
	2	1.629	1.952	1.961	2.063	2.081	2.285
	3	1.58	1.941	1.95	2.058	2.084	2.295
	4	1.61	1.942	1.944	2.066	2.066	2.262
95707	1	1.629	1.985	1.992	2.012	2.022	2.234
	2	1.626	1.998	2.01	2.017	2.023	2.125
99952	1	1.589	2.002	2.008	2.026	2.039	2.235
	2	1.589	1.998	2.002	2.027	2.041	2.239
108833	1	1.595	2.016	2.017	2.02	2.07	2.149
110523	1	1.622	1.975	1.977	2.002	2.014	2.349
	2	1.642	1.939	1.964	1.967	2.066	2.292
	3	1.598	1.938	1.958	2.001	2.039	2.489
	6	1.594	1.957	1.976	1.983	1.999	2.415
	7	1.613	1.951	1.954	1.996	2.056	2.332
	8	1.578	1.931	1.969	2.015	2.056	2.45
151270	1	1.585	2.018	2.018	2.021	2.021	2.211
151325	1	1.599	1.993	2.019	2.029	2.029	2.213
170028	1	1.578	2.009	2.01	2.014	2.022	2.258
201657	1	1.604	1.987	1.997	2	2.085	2.287
	2	1.585	1.988	2.003	2.007	2.058	2.242
201658	1	1.569	1.949	1.949	2.064	2.064	2.349
202671	2	1.606	1.874	1.944	2.107	2.11	2.463
	3	1.674	1.921	1.939	1.976	1.989	2.025
240263	1	1.639	1.969	1.979	1.984	2.021	2.163
240285	1	1.587	1.965	1.965	2.067	2.067	2.32
	2	1.584	1.963	1.963	2.078	2.078	2.318
249142	1	1.558	1.954	1.975	2	2.024	2.486
280073	1	1.626	2.009	2.028	2.052	2.074	2.127
280870	2	1.731	1.892	1.892	1.994	2.032	2.082
	5	1.641	1.927	1.927	1.935	1.954	2.387
	6	1.63	1.866	1.917	1.917	2.037	2.349
280871	1	1.725	1.892	1.892	1.989	2.034	2.112
	2	1.789	1.884	1.884	1.986	2.007	2.07
	7	1.635	1.888	1.914	1.914	2.06	2.289
	8	1.645	1.895	1.928	1.928	1.99	2.365
	9	1.647	1.924	1.924	1.953	1.955	2.355
281048	1	1.614	1.952	1.974	1.99	2.067	2.461
281323	2	1.616	1.959	2.008	2.016	2.025	2.31
406666	1	1.612	1.964	1.978	2.016	2.032	2.332
409339	1	1.589	1.989	1.998	2.001	2.085	2.273
	2	1.592	2.004	2.007	2.008	2.057	2.235
412713	1	1.58	1.983	2.024	2.03	2.057	2.28
415859	1	1.871	1.882	1.991	2.001	2.001	2.033
