# Supplementary material for: Bond-length distributions for ions bonded to oxygen: results for the transition metals and quantification of the factors underlying bond-length variation in inorganic solids
Source: IUCrJ. 2020 Jun 9;7(Pt 4):581–629. doi: 10.1107/S2052252520005928 (PMC7340253; doi:10.1107/S2052252520005928)
Supplement: Supplementary file 2 [file m-07-00581-sup2.zip › V5+.txt]

400	1	1.693	1.699	1.72	1.724
620	1	1.65	1.716	1.732	1.737
1225	1	1.703	1.706	1.706	1.769
1228	1	1.69	1.701	1.701	1.768
1487	1	1.64	1.647	1.803	1.803
1489	1	1.633	1.639	1.805	1.805
1831	1	1.648	1.709	1.735	1.743
1925	2	1.628	1.699	1.699	1.794
2198	1	1.628	1.64	1.799	1.8
2199	1	1.632	1.642	1.804	1.808
4162	2	1.744	1.744	1.744	1.744
8206	2	1.624	1.652	1.835	1.836
8207	1	1.64	1.775	1.776	1.781
8232	1	1.704	1.708	1.728	1.824
	2	1.682	1.682	1.729	1.729
10431	1	1.666	1.666	1.794	1.794
15515	1	1.681	1.681	1.764	1.764
20429	1	1.699	1.699	1.739	1.739
20556	1	1.631	1.672	1.797	1.806
20557	1	1.638	1.655	1.803	1.807
20558	1	1.63	1.652	1.798	1.799
20559	1	1.62	1.658	1.788	1.823
20609	1	1.695	1.701	1.734	1.738
20836	1	1.642	1.655	1.802	1.805
20969	1	1.657	1.686	1.785	1.815
	3	1.669	1.699	1.732	1.761
26432	3	1.669	1.705	1.751	1.768
	4	1.634	1.743	1.76	1.762
	5	1.632	1.742	1.757	1.766
26908	1	1.653	1.655	1.698	1.79
27184	1	1.643	1.741	1.743	1.784
30019	1	1.658	1.732	1.741	1.895
30020	1	1.63	1.643	1.799	1.802
30021	1	1.639	1.65	1.804	1.806
30022	1	1.635	1.648	1.8	1.804
30541	1	1.653	1.712	1.73	1.765
30877	1	1.719	1.719	1.719	1.719
31880	1	1.629	1.732	1.742	1.806
	2	1.609	1.723	1.755	1.816
33243	1	1.744	1.744	1.747	1.747
33804	1	1.685	1.685	1.698	1.698
	2	1.693	1.693	1.778	1.778
33851	1	1.621	1.701	1.717	1.775
	2	1.636	1.722	1.725	1.781
	3	1.641	1.655	1.72	1.823
33852	1	1.62	1.682	1.682	1.817
	2	1.628	1.699	1.699	1.812
33881	3	1.679	1.69	1.769	1.773
34320	1	1.663	1.686	1.692	1.818
	2	1.666	1.688	1.705	1.824
	3	1.667	1.677	1.7	1.815
	4	1.669	1.698	1.7	1.833
35445	1	1.686	1.686	1.737	1.76
35635	1	1.674	1.685	1.685	1.811
	2	1.67	1.677	1.677	1.813
	3	1.658	1.685	1.696	1.834
	4	1.675	1.68	1.684	1.828
36610	1	1.698	1.698	1.724	1.724
	2	1.682	1.682	1.758	1.758
36611	1	1.694	1.694	1.735	1.735
36654	1	1.704	1.706	1.733	1.738
38065	1	1.681	1.715	1.73	1.904
	2	1.678	1.707	1.716	1.8
	3	1.682	1.713	1.72	1.839
	4	1.679	1.7	1.729	1.804
39369	1	1.64	1.72	1.72	1.72
39370	1	1.619	1.726	1.726	1.726
39388	1	1.632	1.635	1.801	1.816
39417	1	1.69	1.692	1.702	1.871
	2	1.658	1.669	1.755	1.827
	3	1.658	1.662	1.709	1.813
	4	1.694	1.714	1.725	1.731
39418	4	1.638	1.693	1.709	1.76
39608	1	1.634	1.663	1.785	1.821
39729	1	1.66	1.681	1.771	1.789
	3	1.679	1.699	1.724	1.739
	4	1.659	1.703	1.729	1.734
39730	1	1.658	1.69	1.778	1.789
	3	1.675	1.698	1.728	1.748
	4	1.655	1.697	1.73	1.739
39802	1	1.68	1.686	1.696	1.76
39805	1	1.674	1.685	1.687	1.823
	2	1.668	1.668	1.688	1.818
	3	1.661	1.682	1.709	1.774
	4	1.657	1.68	1.711	1.846
39806	1	1.648	1.68	1.728	1.796
	2	1.649	1.672	1.696	1.835
40312	1	1.683	1.689	1.698	1.822
	2	1.639	1.682	1.743	1.798
40839	1	1.594	1.688	1.688	1.848
	2	1.594	1.708	1.708	1.797
40840	1	1.705	1.705	1.705	1.705
40849	3	1.667	1.683	1.775	1.778
43079	1	1.664	1.735	1.753	1.753
50687	1	1.648	1.694	1.734	1.769
50688	1	1.647	1.692	1.745	1.775
51092	2	1.696	1.701	1.701	1.783
54831	1	1.66	1.732	1.739	1.77
55331	1	1.678	1.709	1.731	1.731
	2	1.678	1.718	1.718	1.736
	3	1.702	1.704	1.704	1.725
59832	1	1.715	1.716	1.717	1.717
	2	1.693	1.698	1.714	1.73
60580	1	1.697	1.697	1.737	1.737
62001	1	1.667	1.673	1.673	1.8
62002	1	1.663	1.669	1.709	1.831
	2	1.667	1.679	1.693	1.83
62081	1	1.694	1.694	1.705	1.757
62533	1	1.695	1.723	1.723	1.723
64653	1	1.641	1.653	1.783	1.808
	2	1.652	1.655	1.791	1.814
65621	1	1.718	1.718	1.718	1.718
	2	1.716	1.716	1.734	1.734
65677	1	1.67	1.67	1.805	1.805
65768	1	1.652	1.719	1.719	1.773
	2	1.664	1.696	1.696	1.806
65769	1	1.607	1.668	1.781	1.788
65945	1	1.708	1.708	1.709	1.732
65963	1	1.716	1.719	1.72	1.72
66033	1	1.71	1.71	1.71	1.71
66034	1	1.69	1.7	1.715	1.744
67726	1	1.631	1.739	1.739	1.739
67999	1	1.641	1.724	1.756	1.783
	2	1.639	1.733	1.743	1.781
	3	1.67	1.688	1.695	1.762
68029	1	1.622	1.667	1.795	1.809
69459	1	1.62	1.647	1.8	1.825
69731	1	1.65	1.709	1.737	1.783
69732	1	1.643	1.692	1.749	1.776
70118	1	1.666	1.666	1.776	1.776
71697	2	1.646	1.725	1.771	1.775
	3	1.637	1.726	1.733	1.736
72200	1	1.663	1.683	1.705	1.819
	2	1.668	1.669	1.711	1.815
	3	1.657	1.687	1.696	1.822
	4	1.66	1.676	1.695	1.81
72285	2	1.631	1.711	1.711	1.806
72294	1	1.704	1.704	1.722	1.722
72295	1	1.694	1.694	1.74	1.74
72296	1	1.693	1.693	1.742	1.742
72457	1	1.655	1.704	1.704	1.806
72483	2	1.637	1.737	1.764	1.783
	3	1.645	1.679	1.739	1.741
73187	1	1.587	1.686	1.709	1.762
	2	1.649	1.652	1.725	1.781
	3	1.688	1.701	1.758	1.818
73258	1	1.695	1.717	1.717	1.717
73568	1	1.631	1.634	1.743	1.792
	2	1.65	1.658	1.777	1.795
	3	1.668	1.67	1.689	1.821
73686	1	1.618	1.694	1.701	1.724
	2	1.675	1.718	1.722	1.791
	3	1.635	1.676	1.726	1.773
	4	1.563	1.704	1.801	1.806
73946	1	1.715	1.715	1.726	1.726
74337	1	1.644	1.652	1.714	1.856
	2	1.596	1.694	1.718	1.862
75222	1	1.691	1.694	1.71	1.754
76869	1	1.615	1.739	1.739	1.748
	2	1.66	1.678	1.771	1.771
77135	1	1.636	1.67	1.736	1.736
79729	1	1.634	1.707	1.758	1.787
	2	1.656	1.674	1.768	1.775
80299	1	1.619	1.7	1.717	1.802
	3	1.629	1.69	1.752	1.774
80519	1	1.688	1.703	1.732	1.735
80810	1	1.662	1.692	1.692	1.825
	2	1.642	1.71	1.71	1.802
80811	1	1.664	1.7	1.7	1.817
	2	1.644	1.721	1.721	1.805
80812	1	1.657	1.695	1.726	1.806
	2	1.646	1.697	1.745	1.805
80815	1	1.676	1.676	1.729	1.73
80938	1	1.636	1.667	1.758	1.784
	2	1.653	1.653	1.812	1.812
81423	1	1.628	1.651	1.799	1.801
81424	1	1.631	1.691	1.759	1.782
	2	1.654	1.663	1.779	1.78
81588	1	1.683	1.704	1.749	1.749
81993	1	1.676	1.679	1.707	1.806
	2	1.688	1.695	1.726	1.729
	4	1.63	1.717	1.717	1.791
82063	1	1.618	1.707	1.707	1.801
	3	1.634	1.734	1.734	1.753
82161	1	1.653	1.653	1.791	1.791
82188	1	1.611	1.722	1.722	1.722
82314	1	1.66	1.669	1.763	1.763
	2	1.65	1.693	1.693	1.847
82387	2	1.616	1.719	1.719	1.829
82414	1	1.656	1.705	1.71	1.838
82856	1	1.657	1.682	1.795	1.799
	2	1.604	1.623	1.808	1.828
83591	1	1.674	1.691	1.727	1.732
	2	1.707	1.707	1.707	1.707
83592	1	1.652	1.724	1.727	1.761
	2	1.654	1.735	1.749	1.76
	3	1.7	1.703	1.708	1.735
	4	1.685	1.704	1.717	1.721
84235	1	1.733	1.733	1.733	1.733
85755	1	1.665	1.684	1.735	1.8
86097	1	1.591	1.749	1.756	1.756
	2	1.592	1.71	1.777	1.777
86098	1	1.585	1.763	1.763	1.763
	2	1.596	1.71	1.775	1.775
86099	1	1.598	1.742	1.756	1.76
	2	1.602	1.702	1.767	1.773
86100	1	1.608	1.736	1.757	1.79
	2	1.598	1.695	1.76	1.774
86306	1	1.719	1.719	1.719	1.719
86307	1	1.726	1.726	1.726	1.726
87710	1	1.665	1.701	1.717	1.787
87769	1	1.669	1.71	1.721	1.721
	2	1.684	1.712	1.717	1.717
88368	1	1.714	1.714	1.714	1.714
89256	1	1.615	1.739	1.739	1.748
	2	1.66	1.678	1.771	1.771
89724	1	1.677	1.677	1.746	1.757
90910	2	1.604	1.613	1.834	1.834
91039	1	1.632	1.704	1.708	1.708
91053	1	1.657	1.676	1.728	1.797
91140	1	1.624	1.645	1.8	1.801
91313	1	1.67	1.676	1.752	1.818
91314	1	1.651	1.684	1.741	1.788
	2	1.632	1.694	1.734	1.767
91472	1	1.671	1.725	1.728	1.753
	2	1.666	1.694	1.725	1.754
91782	1	1.697	1.72	1.725	1.739
92851	1	1.662	1.707	1.737	1.74
92914	1	1.636	1.718	1.749	1.749
94014	1	1.681	1.708	1.708	1.79
94729	1	1.681	1.693	1.694	1.72
	2	1.695	1.701	1.718	1.728
	3	1.679	1.709	1.709	1.709
95653	1	1.655	1.747	1.747	1.747
96446	1	1.631	1.72	1.72	1.759
96447	1	1.647	1.734	1.737	1.748
96479	1	1.631	1.71	1.716	1.804
96480	1	1.598	1.699	1.736	1.836
	2	1.653	1.682	1.718	1.814
96508	2	1.655	1.667	1.764	1.769
	3	1.658	1.665	1.763	1.766
97524	1	1.699	1.699	1.699	1.714
99439	1	1.687	1.695	1.695	1.695
99461	1	1.606	1.694	1.694	1.789
99525	1	1.666	1.666	1.719	1.719
	2	1.721	1.721	1.721	1.721
100733	1	1.703	1.703	1.703	1.703
110483	1	1.638	1.643	1.786	1.818
	2	1.631	1.644	1.789	1.826
	3	1.625	1.652	1.784	1.807
	4	1.627	1.65	1.778	1.806
110691	1	1.633	1.648	1.769	1.799
	2	1.618	1.654	1.788	1.796
	3	1.63	1.65	1.789	1.81
	4	1.632	1.635	1.774	1.81
150381	1	1.65	1.709	1.71	1.807
	2	1.691	1.692	1.699	1.778
150399	1	1.683	1.708	1.708	1.744
150447	1	1.691	1.707	1.749	1.75
	2	1.679	1.704	1.72	1.734
151080	1	1.672	1.689	1.744	1.756
	2	1.64	1.741	1.748	1.76
151411	1	1.663	1.663	1.733	1.733
151415	1	1.631	1.651	1.8	1.801
158375	1	1.646	1.687	1.745	1.774
160601	1	1.7	1.7	1.71	1.733
161991	3	1.704	1.704	1.732	1.734
162805	1	1.623	1.675	1.745	1.786
	2	1.684	1.726	1.748	1.771
170136	1	1.694	1.694	1.762	1.762
170714	1	1.651	1.651	1.785	1.833
171028	1	1.665	1.689	1.704	1.837
	2	1.648	1.727	1.74	1.779
171641	1	1.632	1.642	1.8	1.847
174238	1	1.709	1.711	1.711	1.711
174239	1	1.716	1.717	1.718	1.719
174240	1	1.706	1.714	1.723	1.732
200633	1	1.658	1.668	1.713	1.753
	2	1.629	1.715	1.724	1.727
	3	1.671	1.691	1.738	1.739
	4	1.708	1.72	1.729	1.74
	5	1.648	1.654	1.708	1.719
	6	1.685	1.696	1.734	1.77
201621	1	1.65	1.743	1.743	1.743
201626	1	1.633	1.662	1.785	1.837
	2	1.678	1.72	1.726	1.781
	3	1.656	1.699	1.763	1.793
201900	1	1.66	1.71	1.71	1.792
202213	1	1.662	1.662	1.799	1.799
	2	1.665	1.665	1.697	1.838
202361	1	1.688	1.73	1.73	1.763
	2	1.671	1.704	1.745	1.776
202426	1	1.672	1.673	1.688	1.82
	2	1.647	1.658	1.773	1.8
202428	1	1.672	1.681	1.752	1.794
	2	1.693	1.693	1.756	1.756
202529	1	1.621	1.725	1.747	1.759
	2	1.656	1.712	1.735	1.78
	3	1.678	1.687	1.7	1.749
202823	1	1.65	1.701	1.701	1.806
203214	1	1.678	1.739	1.739	1.75
203215	1	1.645	1.657	1.766	1.781
	2	1.61	1.652	1.792	1.816
280052	1	1.702	1.712	1.721	1.735
	2	1.715	1.715	1.718	1.718
280786	1	1.657	1.747	1.755	1.755
280885	1	1.627	1.639	1.804	1.847
280886	1	1.639	1.649	1.789	1.828
281323	1	1.69	1.704	1.707	1.763
391344	1	1.688	1.71	1.739	1.756
	2	1.708	1.71	1.716	1.747
400802	1	1.642	1.7	1.721	1.814
	2	1.676	1.701	1.728	1.734
	3	1.656	1.662	1.699	1.917
401042	1	1.628	1.66	1.741	1.806
401203	1	1.639	1.647	1.788	1.795
	2	1.641	1.649	1.756	1.778
	3	1.61	1.641	1.807	1.807
401350	1	1.674	1.674	1.733	1.775
401454	1	1.688	1.688	1.75	1.75
402888	1	1.694	1.703	1.703	1.729
403047	1	1.694	1.694	1.694	1.779
	2	1.693	1.693	1.693	1.765
406782	1	1.626	1.71	1.743	1.805
	2	1.66	1.666	1.698	1.838
	3	1.676	1.713	1.721	1.759
	4	1.656	1.686	1.767	1.768
406787	1	1.661	1.715	1.768	1.768
	2	1.67	1.678	1.678	1.906
	3	1.659	1.729	1.729	1.734
408052	1	1.682	1.712	1.719	1.721
408193	1	1.662	1.726	1.726	1.726
408194	1	1.722	1.722	1.722	1.722
408216	1	1.671	1.684	1.713	1.815
	2	1.64	1.666	1.725	1.831
	3	1.674	1.684	1.69	1.809
	4	1.643	1.665	1.764	1.797
	5	1.653	1.673	1.697	1.84
408562	1	1.652	1.658	1.763	1.795
408563	1	1.654	1.66	1.77	1.791
411083	1	1.713	1.713	1.713	1.713
411774	1	1.629	1.648	1.782	1.842
414007	1	1.633	1.653	1.806	1.807
414008	1	1.633	1.653	1.807	1.808
416171	1	1.711	1.711	1.712	1.725
1338	1	1.643	1.653	1.882	1.928	1.988
8206	1	1.63	1.714	1.864	1.928	1.991
	3	1.604	1.768	1.89	1.919	1.926
	4	1.613	1.705	1.861	1.865	2.189
20609	2	1.654	1.7	1.868	1.88	2.051
20969	2	1.648	1.66	1.88	1.898	2.036
29518	1	1.611	1.789	1.829	1.874	1.997
29519	1	1.598	1.783	1.831	1.873	1.978
39215	1	1.647	1.659	1.881	1.905	2.027
39387	1	1.625	1.646	1.872	1.977	1.979
	2	1.646	1.648	1.869	1.977	1.98
	3	1.606	1.684	1.861	1.962	1.976
	4	1.645	1.651	1.857	1.963	1.971
39418	1	1.688	1.712	1.812	1.831	2.241
	2	1.643	1.661	1.84	1.904	2.001
39729	2	1.654	1.663	1.893	1.898	1.994
39730	2	1.653	1.662	1.887	1.905	1.987
46003	1	1.672	1.686	1.829	1.879	2.089
50008	2	1.599	1.735	1.877	1.956	1.994
50009	2	1.609	1.733	1.873	1.95	2.009
50010	2	1.593	1.732	1.873	1.962	1.997
50670	1	1.625	1.676	1.888	1.898	2.061
	2	1.551	1.689	1.962	1.967	1.999
	3	1.613	1.706	1.956	2	2.07
	4	1.615	1.678	1.867	1.868	1.993
50816	1	1.601	1.84	1.84	1.848	1.85
	2	1.623	1.841	1.844	1.854	1.856
	3	1.59	1.857	1.863	1.866	1.879
51092	3	1.65	1.65	1.853	1.997	2.082
62744	6	1.588	1.789	1.898	1.898	2.007
	7	1.598	1.84	1.883	1.883	1.973
62746	8	1.583	1.799	1.895	1.895	1.98
	9	1.605	1.842	1.883	1.883	1.962
	10	1.585	1.784	1.903	1.903	2.016
63130	7	1.583	1.81	1.888	1.888	1.989
	8	1.585	1.833	1.881	1.881	1.961
	9	1.587	1.785	1.892	1.892	2.021
65521	1	1.641	1.642	1.836	1.914	2.062
	2	1.654	1.663	1.886	1.943	1.994
65773	2	1.605	1.745	1.881	1.954	2.005
67282	1	1.595	1.728	1.868	1.961	1.988
71697	1	1.625	1.723	1.841	1.947	1.96
72483	1	1.622	1.706	1.833	1.942	1.961
73684	1	1.594	1.702	1.928	1.952	1.985
75131	1	1.682	1.69	1.735	1.962	2.155
75941	1	1.637	1.699	1.906	1.906	1.994
77531	1	1.593	1.792	1.897	1.897	1.994
80596	1	1.589	1.694	1.933	1.943	1.99
81422	1	1.653	1.654	1.885	1.902	2.021
81993	3	1.684	1.72	1.727	1.81	2.352
82242	1	1.591	1.741	1.887	1.895	1.995
82243	1	1.667	1.698	1.91	1.913	1.929
	2	1.654	1.684	1.915	1.92	1.926
91029	2	1.6	1.73	1.894	1.894	1.983
91139	1	1.675	1.684	1.87	1.879	1.984
97532	1	1.584	1.788	1.88	1.898	2.002
110230	1	1.599	1.829	1.829	1.892	1.892
170316	1	1.595	1.725	1.919	1.971	1.984
170714	2	1.644	1.651	1.894	1.957	1.99
171640	1	1.643	1.647	1.952	1.981	2.005
240768	1	1.633	1.658	1.894	1.916	1.985
240769	1	1.633	1.662	1.894	1.916	1.988
280775	1	1.585	1.822	1.822	1.98	1.98
401042	2	1.556	1.881	1.881	1.881	1.881
415647	1	1.585	1.762	1.87	1.956	1.963
363	1	1.594	1.682	1.982	2.037	2.094	2.237
8018	1	1.593	1.818	1.89	1.935	2.006	2.316
14079	1	1.613	1.828	1.856	1.899	2.048	2.31
	2	1.689	1.705	1.907	1.946	2.114	2.117
	3	1.597	1.833	1.885	1.892	2.015	2.321
	4	1.615	1.816	1.838	2.003	2.01	2.252
	5	1.611	1.81	1.841	1.996	2.017	2.232
23018	1	1.571	1.83	1.866	1.983	2.02	2.211
	2	1.584	1.809	1.876	2.012	2.03	2.289
	3	1.554	1.814	1.835	1.908	2.057	2.319
	4	1.643	1.725	1.866	1.941	2.09	2.175
	5	1.585	1.857	1.858	1.866	1.999	2.289
33881	1	1.606	1.717	1.885	1.992	2.104	2.343
	2	1.61	1.715	1.864	2.001	2.124	2.322
35179	1	1.62	1.678	1.901	1.999	2.093	2.533
39216	1	1.688	1.702	1.908	1.936	2.113	2.128
	2	1.613	1.832	1.835	1.984	2.004	2.246
	3	1.611	1.808	1.842	1.995	2.018	2.23
	4	1.598	1.846	1.874	1.892	2.031	2.346
	5	1.602	1.834	1.844	1.914	2.057	2.306
39217	1	1.688	1.697	1.914	1.941	2.115	2.126
	2	1.611	1.825	1.834	1.988	2.008	2.243
	3	1.61	1.812	1.841	1.994	2.013	2.234
	4	1.596	1.847	1.874	1.896	2.032	2.347
	5	1.602	1.831	1.849	1.903	2.059	2.306
39218	1	1.688	1.697	1.912	1.943	2.108	2.123
	2	1.608	1.83	1.85	1.994	1.999	2.244
	3	1.612	1.815	1.823	1.989	2.008	2.225
	4	1.604	1.842	1.865	1.896	2.04	2.336
	5	1.615	1.831	1.832	1.904	2.055	2.322
40849	1	1.608	1.709	1.892	1.981	2.088	2.393
	2	1.616	1.708	1.873	1.993	2.103	2.351
40850	1	1.666	1.679	1.86	1.86	2.093	2.522
41109	1	1.587	1.852	1.856	1.9	2.022	2.375
	2	1.619	1.786	1.84	1.966	2.037	2.235
	3	1.619	1.805	1.859	1.893	2.105	2.299
	4	1.613	1.824	1.83	1.994	2.017	2.25
	5	1.682	1.693	1.932	1.933	2.081	2.142
49550	1	1.618	1.819	1.821	2.022	2.033	2.2
	2	1.613	1.801	1.834	1.998	2.023	2.23
	3	1.616	1.815	1.87	1.888	2.078	2.313
	4	1.671	1.681	1.898	1.942	2.113	2.143
	5	1.597	1.847	1.851	1.878	2.034	2.345
49766	1	1.612	1.826	1.827	2	2.01	2.189
	2	1.588	1.798	1.894	1.922	2.005	2.217
	3	1.577	1.834	1.856	1.859	2.019	2.346
	4	1.685	1.69	1.885	1.926	2.094	2.133
	5	1.592	1.819	1.845	1.868	2.064	2.328
	6	1.584	1.822	1.825	1.986	1.996	2.225
	7	1.577	1.797	1.838	1.97	1.991	2.205
	8	1.596	1.842	1.864	1.878	2.026	2.335
	9	1.673	1.695	1.909	1.938	2.109	2.116
	10	1.578	1.814	1.859	1.866	2.059	2.332
50008	1	1.602	1.836	1.836	1.973	1.973	2.267
50009	1	1.619	1.836	1.836	1.973	1.973	2.265
50010	1	1.609	1.837	1.837	1.972	1.972	2.287
53596	1	1.69	1.701	1.897	1.939	2.098	2.141
	2	1.602	1.822	1.836	2.007	2.011	2.265
	3	1.602	1.833	1.868	1.914	2.052	2.298
	4	1.619	1.821	1.829	2.005	2.012	2.235
	5	1.606	1.84	1.861	1.883	2.05	2.305
56361	1	1.587	1.816	1.938	1.942	1.958	2.268
59853	1	1.601	1.86	1.877	1.901	2.033	2.361
	2	1.693	1.707	1.914	1.934	2.105	2.132
	3	1.627	1.813	1.826	2.005	2.035	2.233
	4	1.62	1.831	1.832	2.003	2.006	2.251
	5	1.613	1.828	1.881	1.899	2.066	2.302
60673	1	1.682	1.701	1.915	1.92	2.107	2.119
	2	1.606	1.823	1.825	1.997	2.004	2.242
	3	1.604	1.826	1.865	1.891	2.059	2.291
	4	1.619	1.812	1.815	1.999	2.023	2.227
	5	1.594	1.85	1.874	1.885	2.023	2.35
62744	1	1.613	1.805	1.889	1.889	2.18	2.301
62746	1	1.605	1.886	1.886	1.911	2.079	2.309
	2	1.593	1.875	1.875	1.955	2.006	2.296
	3	1.591	1.878	1.878	1.925	1.97	2.325
62902	1	1.589	1.827	1.87	1.889	2.034	2.306
	2	1.673	1.673	1.937	1.937	2.109	2.109
	3	1.6	1.824	1.824	2.001	2.001	2.252
	4	1.607	1.808	1.808	2.004	2.004	2.252
65773	1	1.6	1.837	1.837	1.971	1.971	2.287
66809	1	1.614	1.819	1.851	1.877	2.051	2.316
	2	1.682	1.696	1.919	1.935	2.106	2.121
	3	1.608	1.818	1.838	1.976	2.001	2.248
	4	1.61	1.816	1.829	1.998	1.999	2.223
	5	1.603	1.84	1.872	1.875	2.028	2.311
	6	1.6	1.822	1.86	1.894	2.063	2.302
	7	1.683	1.696	1.918	1.921	2.091	2.136
	8	1.609	1.823	1.824	1.987	2.014	2.251
	9	1.598	1.846	1.864	1.884	2.02	2.315
	10	1.625	1.795	1.824	1.989	2.016	2.228
67034	1	1.594	1.82	1.824	1.989	2.013	2.394
	2	1.598	1.817	1.818	1.99	2	2.425
	3	1.593	1.829	1.831	1.989	2.002	2.429
	4	1.609	1.816	1.831	1.998	2.005	2.248
	5	1.599	1.823	1.838	1.983	2.006	2.243
	6	1.597	1.832	1.848	1.992	2.003	2.24
	7	1.594	1.796	1.83	2	2	2.411
	8	1.581	1.824	1.833	2.002	2.007	2.404
	9	1.581	1.823	1.824	1.995	2.003	2.453
	10	1.599	1.809	1.813	1.982	2.025	2.343
	11	1.589	1.8	1.862	1.985	2.038	2.359
	12	1.592	1.809	1.817	1.99	1.994	2.443
67282	2	1.589	1.836	1.836	1.974	1.974	2.287
68223	1	1.603	1.841	1.845	1.99	1.992	2.276
	2	1.6	1.756	1.937	1.947	2.059	2.253
	3	1.61	1.821	1.829	1.989	2.046	2.293
	4	1.674	1.686	1.875	1.975	2.085	2.139
	5	1.595	1.835	1.855	1.937	2.01	2.322
73824	2	1.585	1.863	1.892	1.914	1.934	2.378
74433	2	1.598	1.846	1.847	1.859	1.905	2.528
74496	1	1.682	1.694	1.925	1.927	2.098	2.137
	2	1.677	1.69	1.927	1.936	2.115	2.117
	3	1.618	1.822	1.833	1.992	2.019	2.261
	4	1.628	1.798	1.819	1.979	2.012	2.219
	5	1.607	1.812	1.815	1.99	1.998	2.224
	6	1.598	1.839	1.868	1.878	2.03	2.314
	7	1.617	1.813	1.83	1.976	1.995	2.253
	8	1.597	1.84	1.869	1.886	2.034	2.307
	9	1.613	1.814	1.846	1.893	2.056	2.318
	10	1.607	1.828	1.854	1.896	2.064	2.306
77182	1	1.601	1.824	1.824	2.001	2.001	2.25
	2	1.614	1.821	1.821	2.004	2.004	2.237
	3	1.61	1.823	1.872	1.873	2.06	2.321
	4	1.695	1.695	1.917	1.921	2.113	2.113
82079	1	1.715	1.718	1.873	1.873	2.178	2.393
	2	1.608	1.681	1.892	1.892	2.146	2.459
	3	1.686	1.7	1.895	1.895	2.095	2.547
	4	1.627	1.7	1.869	1.869	2.105	2.374
83646	1	1.612	1.797	1.829	1.994	2.011	2.208
	2	1.598	1.802	1.861	1.976	2.017	2.262
	3	1.613	1.836	1.839	1.917	2.041	2.303
	4	1.608	1.838	1.859	1.886	2.028	2.312
	5	1.681	1.695	1.888	1.939	2.114	2.122
	6	1.618	1.81	1.816	2.004	2.033	2.239
	7	1.611	1.806	1.828	1.984	2.044	2.227
	8	1.604	1.846	1.864	1.895	2.029	2.336
	9	1.613	1.797	1.866	1.897	2.094	2.275
	10	1.684	1.694	1.905	1.921	2.135	2.139
84311	1	1.612	1.786	1.831	1.99	2.03	2.227
	2	1.609	1.811	1.829	1.977	1.988	2.248
	3	1.62	1.817	1.818	1.977	2.004	2.212
	4	1.616	1.793	1.841	1.974	2.032	2.238
	5	1.602	1.83	1.861	1.874	2.034	2.34
	6	1.603	1.836	1.861	1.883	2.039	2.314
	7	1.606	1.824	1.859	1.881	2.052	2.303
	8	1.609	1.818	1.859	1.887	2.047	2.32
	9	1.696	1.696	1.906	1.931	2.105	2.108
	10	1.688	1.689	1.912	1.935	2.106	2.126
88871	1	1.702	1.704	1.905	1.937	2.109	2.12
	2	1.612	1.823	1.845	1.984	2.03	2.254
	3	1.617	1.831	1.863	1.905	2.056	2.332
	4	1.617	1.826	1.852	2.001	2.005	2.244
	5	1.622	1.838	1.877	1.878	2.059	2.323
89466	1	1.584	1.755	1.946	1.946	2.032	2.473
	2	1.581	1.826	1.913	1.947	1.966	2.369
90910	1	1.632	1.734	1.923	2.049	2.122	2.138
91029	1	1.659	1.77	1.866	1.866	2.14	2.191
	3	1.596	1.801	1.882	1.882	2.059	2.37
91566	1	1.584	1.866	1.905	1.928	1.937	2.237
93453	1	1.613	1.804	1.869	1.869	2.149	2.243
	2	1.622	1.735	1.882	1.882	2.128	2.414
94840	1	1.686	1.701	1.906	1.935	2.117	2.131
	2	1.608	1.829	1.838	1.974	2.012	2.243
	3	1.605	1.814	1.843	1.995	2.016	2.229
	4	1.608	1.835	1.849	1.914	2.058	2.304
	5	1.602	1.839	1.876	1.897	2.022	2.343
95929	1	1.683	1.703	1.907	1.932	2.11	2.124
	2	1.608	1.831	1.832	1.982	2.004	2.242
	3	1.607	1.805	1.844	1.992	2.015	2.23
	4	1.601	1.833	1.84	1.91	2.058	2.303
	5	1.6	1.84	1.872	1.887	2.026	2.343
97532	2	1.601	1.719	1.974	1.979	2.025	2.304
97737	1	1.621	1.818	1.831	1.999	2.01	2.239
	2	1.677	1.706	1.909	1.918	2.097	2.118
	3	1.605	1.813	1.876	1.885	2.057	2.287
	4	1.622	1.816	1.817	1.992	2.002	2.228
	5	1.596	1.853	1.878	1.889	2.016	2.34
99594	1	1.682	1.682	1.879	1.879	2.266	2.266
109850	1	1.63	1.643	1.992	2.014	2.165	2.237
110230	2	1.606	1.74	1.899	1.918	2.059	2.399
	3	1.613	1.705	1.923	1.964	2.089	2.374
	4	1.594	1.728	1.924	1.937	2.004	2.356
110329	1	1.619	1.794	1.834	1.999	2.026	2.245
	2	1.613	1.81	1.841	1.988	2.017	2.252
	3	1.603	1.821	1.868	1.924	2	2.331
	4	1.609	1.812	1.858	1.896	2.072	2.287
	5	1.671	1.709	1.913	1.953	2.082	2.166
110534	1	1.683	1.704	1.917	1.923	2.066	2.192
	2	1.687	1.691	1.927	1.932	2.103	2.167
	3	1.612	1.817	1.838	1.97	2.016	2.225
	4	1.607	1.827	1.841	1.974	2.009	2.229
	5	1.609	1.821	1.848	1.964	2.023	2.237
	6	1.614	1.823	1.838	1.961	2.017	2.238
	7	1.612	1.832	1.887	1.891	2.054	2.354
	8	1.619	1.838	1.888	1.889	2.023	2.311
	9	1.599	1.847	1.89	1.897	2.072	2.338
	10	1.611	1.825	1.882	1.892	2.114	2.281
110598	1	1.607	1.849	1.856	1.917	2.033	2.33
	2	1.685	1.69	1.925	1.997	2.112	2.128
	3	1.618	1.805	1.849	1.955	2.008	2.277
	4	1.62	1.775	1.862	1.989	2.038	2.228
	5	1.614	1.843	1.876	1.887	2.029	2.299
152222	1	1.687	1.687	1.906	1.906	2.134	2.134
	2	1.622	1.803	1.803	2.013	2.013	2.221
	3	1.623	1.804	1.804	2.008	2.008	2.22
	4	1.598	1.827	1.878	1.881	2.07	2.311
156364	1	1.612	1.801	1.869	1.883	2.074	2.309
	2	1.611	1.807	1.828	1.996	2.021	2.219
	3	1.604	1.814	1.826	2.017	2.024	2.202
	4	1.593	1.847	1.867	1.889	2.036	2.331
	5	1.683	1.692	1.902	1.928	2.113	2.16
162087	1	1.685	1.695	1.911	1.931	2.094	2.131
	2	1.608	1.802	1.838	1.992	2.027	2.233
	3	1.6	1.829	1.831	1.997	2.004	2.264
	4	1.604	1.838	1.86	1.886	2.059	2.323
	5	1.604	1.834	1.858	1.898	2.044	2.309
170007	1	1.614	1.778	1.832	1.992	2.046	2.25
	2	1.603	1.786	1.848	1.983	2.035	2.252
	3	1.6	1.835	1.855	1.887	2.037	2.335
	4	1.596	1.806	1.851	1.913	2.072	2.319
	5	1.672	1.695	1.901	1.97	2.077	2.127
170120	1	1.639	1.645	1.975	1.976	2.163	2.246
170750	1	1.679	1.705	1.914	1.921	2.083	2.128
	2	1.615	1.814	1.822	1.99	2.008	2.248
	3	1.593	1.853	1.879	1.879	2.014	2.36
	4	1.62	1.815	1.817	1.991	2.014	2.221
	5	1.608	1.82	1.859	1.89	2.067	2.282
200884	1	1.566	1.908	1.908	1.908	1.908	2.233
240306	1	1.635	1.645	1.928	1.939	2.235	2.28
	2	1.637	1.645	1.924	1.936	2.243	2.247
	3	1.64	1.643	1.928	1.934	2.247	2.271
	4	1.643	1.643	1.935	1.937	2.255	2.275
	5	1.638	1.646	1.93	1.942	2.241	2.259
	6	1.618	1.636	1.923	1.942	2.251	2.368
	7	1.618	1.712	1.915	1.939	2.158	2.225
	8	1.65	1.656	1.934	1.935	2.217	2.254
	9	1.633	1.648	1.933	1.941	2.261	2.262
	10	1.647	1.656	1.933	1.948	2.228	2.254
	11	1.624	1.657	1.935	1.936	2.288	2.328
	12	1.644	1.65	1.925	1.943	2.248	2.277
	13	1.651	1.654	1.926	1.93	2.241	2.276
	14	1.646	1.649	1.924	1.936	2.236	2.246
	15	1.593	1.8	1.853	1.981	2.019	2.295
	16	1.59	1.731	1.923	1.961	2.156	2.253
	17	1.641	1.65	1.935	1.937	2.221	2.261
	18	1.595	1.736	1.922	1.934	2.162	2.272
	19	1.601	1.814	1.839	1.999	2.012	2.267
	20	1.596	1.825	1.825	2.005	2.018	2.288
	21	1.629	1.659	1.93	1.934	2.254	2.4
	22	1.616	1.718	1.93	1.93	2.16	2.212
	23	1.583	1.811	1.864	1.946	1.999	2.365
	24	1.585	1.828	1.832	2.006	2.022	2.312
	25	1.596	1.816	1.843	1.95	1.98	2.366
280074	1	1.606	1.827	1.83	1.997	2.009	2.259
	2	1.617	1.818	1.821	2.012	2.013	2.224
	3	1.602	1.845	1.864	1.88	2.054	2.318
	4	1.605	1.832	1.859	1.911	2.056	2.322
	5	1.689	1.694	1.913	1.928	2.11	2.133
280239	1	1.606	1.802	1.89	1.993	2.026	2.159
	2	1.607	1.813	1.891	1.972	2.025	2.171
	3	1.602	1.795	1.89	2.006	2.05	2.157
280295	1	1.621	1.635	2.003	2.01	2.23	2.255
280357	1	1.596	1.852	1.872	1.889	2.018	2.356
	2	1.686	1.703	1.918	1.924	2.097	2.115
	3	1.622	1.814	1.818	1.991	2.021	2.23
	4	1.616	1.82	1.821	1.994	2.001	2.243
	5	1.604	1.827	1.868	1.889	2.052	2.292
280763	1	1.651	1.666	1.934	1.951	2.148	2.238
	2	1.645	1.662	1.952	1.959	2.199	2.245
280901	1	1.603	1.81	1.856	1.984	2.022	2.24
	2	1.683	1.695	1.914	1.941	2.117	2.125
	3	1.602	1.826	1.879	1.897	2.046	2.322
	4	1.602	1.835	1.867	1.877	2.062	2.34
	5	1.614	1.817	1.821	1.995	2.007	2.219
280944	1	1.604	1.838	1.882	1.887	2.037	2.308
	2	1.676	1.685	1.928	1.935	2.098	2.125
	3	1.62	1.8	1.834	1.992	2.025	2.252
	4	1.612	1.824	1.868	1.901	2.048	2.308
	5	1.611	1.801	1.822	2.008	2.01	2.227
280945	1	1.625	1.723	1.92	1.92	2.107	2.371
409521	1	1.612	1.774	1.864	1.931	2.056	2.422
410930	1	1.682	1.708	1.905	1.938	2.118	2.132
	2	1.608	1.834	1.844	1.91	2.062	2.305
	3	1.599	1.841	1.872	1.895	2.026	2.339
	4	1.608	1.835	1.837	1.984	2.009	2.248
	5	1.613	1.817	1.838	1.999	2.014	2.224
410931	1	1.683	1.704	1.904	1.933	2.118	2.132
	2	1.602	1.836	1.845	1.913	2.069	2.302
	3	1.601	1.84	1.875	1.896	2.027	2.337
	4	1.604	1.831	1.836	1.982	2.012	2.249
	5	1.609	1.818	1.839	2	2.018	2.222
416841	1	1.649	1.655	1.954	1.963	2.163	2.471
