# Supplementary material for: Bond-length distributions for ions bonded to oxygen: results for the transition metals and quantification of the factors underlying bond-length variation in inorganic solids
Source: IUCrJ. 2020 Jun 9;7(Pt 4):581–629. doi: 10.1107/S2052252520005928 (PMC7340253; doi:10.1107/S2052252520005928)
Supplement: Supplementary file 2 [file m-07-00581-sup2.zip › W5+.txt]

8269	1	1.893	1.893	1.986	1.986	2.022	2.022
202414	1	1.8	1.857	1.898	2.005	2.046	2.077
203048	1	1.833	1.877	1.956	1.964	1.965	2.005
417072	1	1.692	2	2.006	2.007	2.013	2.14
