# Supplementary material for: Bond-length distributions for ions bonded to oxygen: results for the transition metals and quantification of the factors underlying bond-length variation in inorganic solids
Source: IUCrJ. 2020 Jun 9;7(Pt 4):581–629. doi: 10.1107/S2052252520005928 (PMC7340253; doi:10.1107/S2052252520005928)
Supplement: Supplementary file 2 [file m-07-00581-sup2.zip › W6+.txt]

1883	2	1.742	1.76	1.806	1.806
8212	1	1.705	1.799	1.799	1.798
20426	1	1.746	1.776	1.797	1.818
20427	1	1.751	1.778	1.796	1.801
35292	1	1.762	1.762	1.802	1.802
48023	1	1.746	1.764	1.773	1.793
60547	1	1.782	1.782	1.782	1.782
71562	1	1.771	1.771	1.798	1.798
73878	1	1.739	1.739	1.765	1.765
	2	1.76	1.767	1.772	1.78
78180	2	1.712	1.712	1.804	1.804
81550	1	1.795	1.795	1.795	1.795
96444	3	1.755	1.755	1.766	1.766
160539	1	1.75	1.751	1.762	1.816
	2	1.748	1.768	1.79	1.791
	3	1.749	1.758	1.78	1.794
200930	1	1.751	1.768	1.793	1.807
245191	3	1.722	1.757	1.799	1.806
	4	1.716	1.746	1.796	1.805
	5	1.756	1.761	1.776	1.806
	6	1.717	1.757	1.792	1.808
245192	3	1.751	1.766	1.766	1.816
	4	1.705	1.756	1.795	1.846
	5	1.734	1.772	1.806	1.82
	6	1.783	1.787	1.798	1.82
245193	1	1.772	1.782	1.8	1.827
	2	1.724	1.748	1.761	1.766
	3	1.74	1.758	1.782	1.783
	4	1.74	1.773	1.778	1.784
	5	1.708	1.738	1.764	1.777
	6	1.747	1.765	1.788	1.797
	8	1.737	1.743	1.774	1.841
249162	1	1.767	1.767	1.78	1.78
280957	1	1.746	1.766	1.784	1.787
417289	1	1.763	1.769	1.775	1.775
33294	1	1.821	1.834	1.853	1.926	1.935
	2	1.844	1.849	1.858	1.906	1.921
	3	1.82	1.849	1.854	1.901	1.924
40249	1	1.797	1.852	1.852	1.863	1.908
78180	1	1.739	1.769	1.823	1.865	2.166
96442	1	1.699	1.872	1.875	1.888	1.923
	2	1.768	1.808	1.837	1.911	1.944
245191	1	1.713	1.85	1.892	1.899	1.899
	2	1.729	1.844	1.868	1.882	1.893
245192	1	1.771	1.83	1.868	1.877	1.903
	2	1.732	1.843	1.853	1.86	1.907
245193	7	1.786	1.808	1.885	1.894	2.023
33	1	1.786	1.814	1.829	2.03	2.099	2.162
	2	1.754	1.807	1.877	1.914	2.166	2.253
1620	1	1.751	1.753	1.827	1.951	2.055	2.212
	2	1.773	1.787	1.853	1.915	2.115	2.196
	3	1.712	1.796	1.856	1.975	2.084	2.172
	4	1.735	1.751	1.882	1.935	2.048	2.154
1883	1	1.725	1.725	1.921	1.921	2.253	2.253
10437	2	1.824	1.824	1.824	2.101	2.101	2.101
10479	1	1.727	1.779	1.779	2.087	2.087	2.245
10507	1	1.74	1.943	1.943	1.954	1.954	2.411
	2	1.714	1.871	1.886	1.936	1.944	2.316
	3	1.697	1.905	1.909	1.934	1.936	2.279
	4	1.68	1.877	1.918	1.939	1.964	2.355
	5	1.706	1.893	1.906	1.928	1.94	2.3
20934	1	1.888	1.897	1.916	1.942	1.995	2.018
20938	1	1.752	1.79	1.927	2.065	2.106	2.204
20955	1	1.859	1.865	1.903	1.943	2.022	2.05
26329	1	1.768	1.83	1.905	1.931	1.942	2.316
	2	1.745	1.846	1.86	1.942	1.982	2.372
	3	1.728	1.849	1.955	1.955	1.983	2.346
	4	1.748	1.763	1.908	1.917	2.121	2.229
	5	1.717	1.721	1.874	1.964	2.047	2.31
	6	1.717	1.774	1.896	1.933	2.129	2.291
	7	1.751	1.772	1.877	1.925	2.127	2.233
	8	1.739	1.777	1.898	1.917	2.084	2.26
	9	1.729	1.771	1.862	1.931	2.214	2.271
27197	1	1.926	1.926	1.926	1.926	1.926	1.926
27239	1	1.764	1.771	1.89	1.917	2.106	2.115
	2	1.711	1.849	1.898	1.959	1.998	2.237
	3	1.638	1.943	1.951	1.952	2.027	2.224
	4	1.779	1.825	1.869	1.888	2.097	2.264
	5	1.807	1.845	1.845	1.995	1.995	2.28
	6	1.768	1.819	1.884	1.932	2.017	2.328
31028	1	1.698	1.854	1.881	2.012	2.051	2.302
	2	1.731	1.775	1.89	1.915	2.152	2.252
32001	1	1.887	1.887	1.887	1.887	1.949	1.949
35437	1	1.702	1.749	1.933	1.952	2.112	2.263
	2	1.756	1.759	1.897	1.958	2.177	2.264
	3	1.735	1.766	1.915	1.955	2.169	2.253
	4	1.747	1.754	1.919	1.928	2.127	2.245
36622	1	1.782	1.815	1.905	1.965	2.066	2.323
	2	1.791	1.8	1.81	1.923	2.096	2.201
36623	1	1.786	1.788	1.869	1.969	2.053	2.238
36624	1	1.798	1.814	1.861	1.96	2.101	2.225
47001	1	1.75	1.75	1.967	1.967	2.155	2.155
51090	1	1.707	1.8	1.883	2.036	2.076	2.185
	2	1.727	1.728	1.949	1.999	2.159	2.159
59281	1	1.743	1.748	1.968	1.982	2.083	2.107
	2	1.741	1.758	1.959	1.993	2.087	2.11
	3	1.742	1.744	1.982	1.983	2.07	2.085
	4	1.744	1.754	1.957	1.973	2.084	2.09
59695	1	1.734	1.745	1.831	2.037	2.183	2.329
	2	1.743	1.792	1.883	1.935	2.143	2.188
61100	1	1.727	1.799	1.908	1.968	2.077	2.182
	2	1.737	1.752	1.891	1.963	2.116	2.212
	3	1.716	1.88	1.911	1.928	1.944	2.271
	4	1.744	1.881	1.896	1.907	1.943	2.267
	5	1.745	1.847	1.93	1.95	1.953	2.259
	6	1.752	1.811	1.9	1.954	1.963	2.273
	7	1.736	1.763	1.95	1.95	2.093	2.242
	8	1.715	1.829	1.849	1.943	2.024	2.169
	9	1.719	1.855	1.908	1.939	1.984	2.275
	10	1.688	1.896	1.917	1.933	1.954	2.298
	11	1.731	1.81	1.886	1.946	2.022	2.262
	12	1.702	1.88	1.909	1.926	1.963	2.282
62489	1	1.848	1.869	1.869	1.977	2.096	2.096
62884	1	1.839	1.879	1.912	1.952	2.018	2.055
62888	1	1.855	1.874	1.877	1.922	1.975	2.003
63175	1	1.716	1.732	1.896	1.923	2.135	2.307
	2	1.716	1.778	1.893	1.925	2.102	2.319
	3	1.712	1.806	1.903	1.95	2.152	2.321
	4	1.714	1.721	1.916	1.931	2.196	2.382
	5	1.708	1.819	1.826	2.006	2.18	2.33
	6	1.751	1.814	1.826	1.868	2.104	2.408
	7	1.708	1.74	1.891	1.916	2.148	2.463
	8	1.697	1.755	1.93	1.962	2.146	2.327
	9	1.743	1.756	1.891	1.984	2.153	2.166
	10	1.724	1.756	1.925	1.971	2.137	2.174
	11	1.696	1.772	1.833	1.94	2.151	2.348
	12	1.752	1.778	1.853	1.92	2.131	2.361
	13	1.713	1.747	1.924	1.94	2.196	2.378
	14	1.74	1.757	1.861	1.894	2.104	2.486
	15	1.712	1.721	1.933	1.947	2.167	2.379
	16	1.745	1.777	1.911	1.934	2.157	2.336
	17	1.749	1.774	1.908	1.917	2.187	2.348
	18	1.671	1.79	1.873	1.961	2.153	2.336
63177	1	1.739	1.761	1.899	1.972	2.102	2.292
	2	1.72	1.814	1.851	1.941	2.044	2.378
	3	1.705	1.821	1.858	1.952	2.045	2.5
	4	1.73	1.775	1.892	1.91	2.171	2.269
	5	1.728	1.747	1.889	1.966	2.104	2.238
	6	1.758	1.8	1.839	2.037	2.048	2.344
	7	1.737	1.739	1.897	1.963	2.138	2.309
63409	1	1.835	1.835	1.893	1.893	2.078	2.078
63700	1	1.729	1.745	1.912	1.913	2.16	2.338
	2	1.717	1.727	1.889	1.919	2.146	2.416
	3	1.735	1.753	1.926	1.962	2.155	2.351
	4	1.706	1.754	1.924	1.955	2.164	2.34
	5	1.708	1.734	1.911	1.94	2.146	2.449
	6	1.755	1.758	1.881	1.955	2.168	2.351
	7	1.72	1.802	1.849	1.907	2.098	2.384
	8	1.73	1.791	1.842	1.939	2.161	2.366
	9	1.72	1.765	1.897	1.987	2.148	2.198
65811	1	1.84	1.88	1.892	1.922	1.962	2.027
66144	1	1.701	1.797	1.876	1.917	1.954	2.425
	2	1.724	1.8	1.879	2.006	2.013	2.358
	3	1.733	1.814	1.842	2.022	2.042	2.388
	4	1.702	1.887	1.903	1.919	1.943	2.431
	5	1.741	1.842	1.87	1.899	1.944	2.427
	6	1.713	1.728	1.921	1.965	2.105	2.404
	7	1.724	1.77	1.9	1.949	2.1	2.383
	8	1.701	1.737	1.904	1.95	2.108	2.41
	9	1.732	1.751	1.923	1.928	2.12	2.387
	10	1.672	1.894	1.894	1.933	1.933	2.328
66980	1	1.722	1.896	1.91	1.924	1.927	2.236
	2	1.707	1.806	1.938	1.95	1.993	2.343
	3	1.727	1.796	1.924	1.945	2.007	2.293
	4	1.716	1.822	1.919	1.942	2.013	2.301
	5	1.721	1.796	1.922	1.932	2.027	2.349
67284	1	1.745	1.789	1.88	1.918	2.122	2.131
67569	1	1.73	1.782	1.794	1.969	2.075	2.124
	2	1.74	1.79	1.922	1.956	2.095	2.314
68614	1	1.768	1.801	1.871	1.94	2.055	2.334
	2	1.773	1.805	1.821	2.079	2.106	2.173
71901	1	1.708	1.863	1.887	1.925	1.977	2.528
	2	1.739	1.878	1.892	1.927	1.934	2.539
	3	1.697	1.868	1.886	1.902	1.904	2.526
	4	1.73	1.752	1.94	1.94	2.017	2.43
	5	1.722	1.767	1.883	1.983	2.003	2.429
	6	1.72	1.797	1.912	1.982	2.049	2.419
	7	1.719	1.794	1.922	1.929	2.027	2.407
	8	1.738	1.777	1.928	1.946	2.036	2.391
	9	1.731	1.765	1.902	1.922	2.012	2.449
	10	1.749	1.774	1.78	2.184	2.202	2.205
72780	1	1.746	1.773	1.916	1.932	2.2	2.274
	2	1.74	1.741	1.929	1.948	2.154	2.26
	3	1.738	1.781	1.811	2.033	2.066	2.394
	4	1.733	1.778	1.879	2.034	2.125	2.168
	5	1.74	1.782	1.87	1.942	2.024	2.413
	6	1.738	1.794	1.843	1.96	2.054	2.416
	7	1.749	1.764	1.897	2.028	2.108	2.151
	8	1.76	1.775	1.867	2.034	2.069	2.198
	9	1.725	1.841	1.842	1.919	2.023	2.411
	10	1.732	1.773	1.87	1.923	2.039	2.407
	11	1.748	1.758	1.862	2.051	2.097	2.248
	12	1.736	1.761	1.898	1.983	2.137	2.269
	13	1.735	1.767	1.932	1.954	2.15	2.313
	14	1.748	1.795	1.811	2.045	2.049	2.377
73560	1	1.743	1.748	1.843	1.971	2.062	2.234
73561	1	1.774	1.783	1.833	1.959	2.068	2.233
74952	1	1.903	1.903	1.903	1.903	1.903	1.903
	2	1.941	1.941	1.941	1.941	1.941	1.941
75006	1	1.756	1.774	1.87	1.938	2.057	2.297
	2	1.772	1.805	1.808	2.083	2.085	2.131
77441	1	1.753	1.774	1.899	1.927	2.08	2.282
	2	1.724	1.728	1.867	2.023	2.15	2.288
	3	1.743	1.767	1.885	2.061	2.136	2.267
	4	1.715	1.759	1.864	1.998	2.071	2.243
	5	1.758	1.775	1.787	2.111	2.126	2.222
	6	1.744	1.78	1.857	1.907	2.168	2.274
77837	1	1.703	1.863	1.923	1.924	1.996	2.183
	2	1.727	1.872	1.919	1.951	2.003	2.147
	3	1.754	1.797	1.862	1.966	2.131	2.151
	4	1.756	1.767	1.897	2.074	2.112	2.178
	5	1.739	1.865	1.933	1.938	1.959	2.161
	6	1.7	1.903	1.941	1.969	2	2.129
	7	1.699	1.871	1.913	1.962	1.967	2.238
	8	1.738	1.843	1.895	1.948	2.012	2.199
	9	1.756	1.814	1.863	1.964	1.999	2.259
77844	1	1.707	1.909	1.909	1.938	1.938	2.183
	2	1.685	1.896	1.896	1.966	1.966	2.259
	3	1.723	1.842	1.899	1.904	1.913	2.21
	4	1.728	1.902	1.916	1.951	2.153	2.187
	5	1.713	1.905	1.91	1.914	1.937	2.153
	6	1.685	1.902	1.91	1.913	1.934	2.273
	7	1.711	1.913	1.922	1.922	1.925	2.228
78494	1	1.739	1.745	1.895	1.952	2.303	2.334
78917	1	1.766	1.766	1.917	1.917	2.191	2.191
79702	1	1.751	1.751	1.978	1.978	2.068	2.068
81621	1	1.727	1.864	1.872	1.965	1.977	2.254
	2	1.735	1.812	1.893	1.951	2.055	2.25
	3	1.717	1.799	1.891	1.932	2.105	2.232
	4	1.748	1.751	1.879	1.944	2.231	2.269
	6	1.711	1.754	1.898	1.964	2.197	2.221
82641	1	1.77	1.77	1.935	1.935	2.129	2.129
	2	1.744	1.785	1.854	1.95	2.104	2.204
82865	1	1.747	1.892	1.902	1.95	1.963	2.186
	2	1.714	1.858	1.943	1.97	2.014	2.136
	3	1.774	1.792	1.937	1.983	2.109	2.143
	4	1.735	1.765	1.931	1.971	2.11	2.145
	5	1.745	1.883	1.907	1.952	1.986	2.146
	6	1.73	1.889	1.896	1.969	2.001	2.134
	7	1.742	1.834	1.86	1.947	1.976	2.219
	8	1.754	1.865	1.968	1.97	2.06	2.172
	9	1.723	1.838	1.89	1.954	1.978	2.258
83523	1	1.711	1.716	1.994	2.021	2.131	2.163
85478	1	1.756	1.767	1.916	1.919	2.273	2.299
	2	1.753	1.76	1.873	1.929	2.189	2.213
	3	1.74	1.803	1.889	1.946	2.093	2.257
	4	1.711	1.864	1.868	1.955	1.991	2.251
	5	1.722	1.768	1.876	1.959	2.179	2.245
	6	1.744	1.802	1.901	1.963	2.093	2.237
85661	1	1.803	1.803	1.869	1.889	2.079	2.079
86144	1	1.698	1.855	1.855	1.935	1.935	2.185
87762	1	1.734	1.747	1.902	1.95	2.142	2.303
	2	1.714	1.903	1.919	1.925	1.928	2.34
	3	1.711	1.746	1.921	1.961	2.095	2.3
	4	1.698	1.792	1.933	1.998	2.003	2.356
	5	1.701	1.851	1.885	1.905	1.94	2.393
	6	1.712	1.826	1.87	1.967	1.98	2.37
	7	1.734	1.83	1.894	1.925	2.008	2.337
	8	1.751	1.769	1.883	1.993	2.134	2.276
	9	1.723	1.841	1.877	1.898	1.958	2.293
	10	1.718	1.866	1.889	1.924	1.924	2.352
87934	1	1.787	1.787	1.912	1.912	2.145	2.145
87935	1	1.787	1.787	1.917	1.917	2.145	2.145
87936	1	1.787	1.787	1.921	1.921	2.142	2.142
87937	1	1.782	1.782	1.916	1.916	2.146	2.146
89706	1	1.714	1.883	1.895	1.904	2.013	2.137
	2	1.68	1.88	1.937	1.941	1.982	2.142
	3	1.677	1.887	1.903	1.964	1.978	2.123
90928	6	1.739	1.8	1.823	1.988	2.037	2.214
93483	1	1.722	1.768	1.924	1.938	2.027	2.449
	2	1.716	1.758	1.886	1.987	2.024	2.4
	3	1.714	1.872	1.873	1.916	1.923	2.4
	4	1.694	1.88	1.888	1.913	1.921	2.557
	5	1.72	1.762	1.903	1.973	2.01	2.536
	6	1.714	1.884	1.891	1.902	1.912	2.434
	7	1.721	1.77	1.929	1.933	1.999	2.414
	8	1.703	1.825	1.894	1.908	2.005	2.402
	9	1.729	1.811	1.913	1.944	1.994	2.422
93557	1	1.715	1.883	1.885	1.953	1.982	2.356
	2	1.683	1.874	1.926	1.936	1.936	2.243
	3	1.7	1.865	1.876	1.901	1.92	2.296
	9	1.747	1.844	1.897	1.915	1.947	2.247
94506	1	1.702	1.732	1.882	1.99	2.143	2.229
	2	1.704	1.733	1.935	1.935	2.183	2.208
	3	1.684	1.744	1.959	1.983	2.168	2.205
	5	1.703	1.742	1.898	1.998	2.162	2.281
	6	1.715	1.81	1.9	1.926	2.128	2.344
96443	1	1.73	1.835	1.919	1.941	2.003	2.225
96444	1	1.742	1.754	1.866	1.925	2.202	2.243
	2	1.742	1.764	1.864	1.912	2.194	2.25
98548	1	1.698	1.8	1.898	1.979	2.007	2.258
	2	1.709	1.8	1.879	1.975	2.006	2.273
98549	1	1.72	1.781	1.862	1.98	1.98	2.272
	2	1.727	1.789	1.89	1.962	1.981	2.247
98550	1	1.743	1.848	1.89	1.947	1.967	2.267
99480	1	1.743	1.765	1.886	1.964	2.035	2.242
108819	1	1.82	1.849	1.895	1.907	2.034	2.076
109725	1	1.705	1.885	1.901	1.916	1.972	2.348
	2	1.747	1.864	1.89	1.905	1.951	2.359
152962	1	1.767	1.776	1.832	1.97	2.084	2.325
153383	1	1.709	1.863	1.934	2.001	2.013	2.362
	2	1.688	1.781	1.807	1.949	2.211	2.38
155378	1	1.78	1.782	1.836	1.961	2.097	2.347
166617	1	1.861	1.904	1.905	1.929	1.964	2.003
	2	1.848	1.903	1.925	1.939	1.956	1.997
172510	1	1.767	1.784	1.8	1.93	2.081	2.266
200520	1	1.742	1.801	1.861	1.956	2.026	2.3
	2	1.781	1.783	1.794	2.035	2.126	2.161
201759	1	1.811	1.892	1.973	1.973	1.973	1.973
202179	1	1.888	1.888	1.904	1.904	1.941	1.941
	2	1.848	1.859	1.863	1.96	1.977	1.985
	3	1.809	1.815	1.84	2.029	2.034	2.069
	4	1.794	1.797	1.805	2.069	2.085	2.096
202875	1	1.93	1.93	1.93	1.93	1.93	1.93
240684	1	1.722	1.794	1.837	1.988	2.134	2.371
	2	1.735	1.76	1.923	1.931	2.196	2.277
	3	1.729	1.759	1.859	1.984	2.185	2.242
245734	1	1.738	1.769	1.944	1.963	2.078	2.151
280319	1	1.739	1.767	1.929	1.947	2.151	2.153
	2	1.739	1.761	1.93	1.948	2.135	2.208
	3	1.737	1.747	1.931	1.945	2.142	2.238
280373	1	1.823	1.828	1.831	1.968	2.011	2.046
	2	1.805	1.821	1.85	1.952	1.99	1.994
	3	1.809	1.831	1.873	1.944	1.944	1.965
	4	1.87	1.873	1.885	1.911	1.954	1.965
	5	1.874	1.874	1.91	1.91	1.913	1.913
	6	1.793	1.821	1.824	1.967	2.015	2.039
	7	1.811	1.813	1.824	1.967	1.988	2.032
	8	1.827	1.841	1.847	1.934	1.974	1.989
	9	1.846	1.867	1.868	1.922	1.942	1.968
	10	1.903	1.903	1.905	1.905	1.919	1.919
280877	1	1.754	1.792	1.817	1.98	2.109	2.327
280911	1	1.733	1.733	1.952	1.952	2.197	2.197
281268	1	1.712	1.763	1.923	1.93	2.116	2.165
	2	1.729	1.765	1.89	1.917	2.102	2.151
	3	1.759	1.768	1.807	2.119	2.173	2.179
	4	1.744	1.765	1.805	2.134	2.173	2.199
	5	1.739	1.809	1.847	2.016	2.018	2.25
	6	1.749	1.789	1.887	1.906	2.115	2.144
	7	1.721	1.774	1.897	1.978	2.095	2.219
	8	1.716	1.768	1.872	1.987	2.036	2.216
281302	1	1.737	1.783	1.942	1.946	2.17	2.17
380067	1	1.737	1.799	1.862	1.935	2.081	2.27
	2	1.713	1.8	1.884	1.938	2.104	2.18
400911	1	1.762	1.785	1.865	1.93	2.086	2.254
	2	1.742	1.798	1.881	1.955	2.124	2.163
407861	1	1.734	1.792	1.888	1.965	2.139	2.188
	2	1.715	1.851	1.881	1.888	1.925	2.254
	3	1.738	1.806	1.878	1.945	2.036	2.278
	4	1.734	1.745	1.917	1.955	2.198	2.226
	5	1.669	1.718	1.917	1.94	2.186	2.249
	6	1.727	1.742	1.882	1.932	2.25	2.282
408189	1	1.71	1.749	1.868	1.969	2.225	2.239
	2	1.734	1.783	1.837	1.917	2.031	2.267
411285	1	1.764	1.778	1.83	1.964	2.099	2.323
412513	1	1.755	1.778	1.875	1.965	2.165	2.235
	2	1.737	1.774	1.887	1.901	2.194	2.275
	3	1.739	1.755	1.871	1.958	2.2	2.253
	4	1.706	1.861	1.875	1.951	1.957	2.275
	5	1.716	1.821	1.92	1.935	2.051	2.28
	6	1.74	1.775	1.888	1.956	2.098	2.22
412514	1	1.722	1.756	1.881	1.915	2.266	2.33
	2	1.744	1.786	1.92	1.941	2.074	2.257
	3	1.722	1.849	1.852	1.951	1.971	2.253
	4	1.721	1.745	1.888	1.966	2.198	2.225
	5	1.75	1.763	1.908	1.957	2.101	2.229
	6	1.733	1.743	1.875	1.987	2.185	2.236
414346	1	1.703	1.891	1.9	1.902	1.922	2.319
	2	1.708	1.884	1.908	1.911	1.928	2.322
	3	1.708	1.907	1.913	1.926	1.943	2.343
	4	1.708	1.905	1.908	1.91	1.931	2.338
	5	1.707	1.884	1.92	1.922	1.946	2.324
	6	1.698	1.902	1.914	1.918	1.925	2.367
415830	1	1.744	1.841	1.881	1.972	1.977	2.252
	2	1.735	1.743	1.885	1.991	2.194	2.22
	3	1.718	1.796	1.858	1.965	2.138	2.232
	4	1.72	1.818	1.902	1.935	2.058	2.267
	5	1.736	1.779	1.875	1.903	2.257	2.283
	6	1.703	1.808	1.894	1.976	2.103	2.263
416467	1	1.729	1.745	1.938	1.978	2.081	2.257
	2	1.747	1.809	1.888	1.944	2.053	2.199
	3	1.734	1.852	1.895	1.963	1.968	2.273
	4	1.735	1.826	1.861	1.964	2.039	2.212
	5	1.739	1.75	1.892	1.968	2.059	2.278
	6	1.746	1.844	1.867	1.981	1.996	2.279
	7	1.744	1.817	1.906	1.924	1.974	2.281
	8	1.748	1.833	1.889	1.934	1.935	2.302
	9	1.729	1.849	1.91	1.924	1.954	2.286
416563	1	1.745	1.753	1.883	1.938	2.198	2.205
	3	1.727	1.807	1.884	1.95	2.093	2.259
	4	1.729	1.808	1.852	1.969	2.012	2.249
	5	1.748	1.797	1.89	1.959	2.117	2.238
416566	1	1.726	1.828	1.846	1.977	1.996	2.248
	2	1.726	1.812	1.885	1.956	2.086	2.263
	3	1.744	1.752	1.871	1.931	2.191	2.209
	4	1.731	1.793	1.898	1.953	2.121	2.231
	5	1.729	1.749	1.865	1.96	2.181	2.244
	6	1.732	1.732	1.91	1.919	2.274	2.3
416568	1	1.736	1.826	1.849	1.965	1.998	2.244
	2	1.723	1.817	1.883	1.962	2.094	2.255
	3	1.727	1.788	1.896	1.949	2.117	2.227
	4	1.744	1.76	1.886	1.938	2.19	2.202
416569	1	1.718	1.836	1.859	1.964	2.002	2.251
	2	1.727	1.808	1.883	1.97	2.079	2.273
	3	1.746	1.747	1.88	1.955	2.206	2.206
	4	1.732	1.794	1.893	1.941	2.114	2.258
416571	1	1.738	1.741	1.891	1.936	2.207	2.214
	3	1.717	1.806	1.89	1.955	2.095	2.267
	4	1.711	1.813	1.848	1.958	2.001	2.247
	5	1.728	1.788	1.884	1.946	2.129	2.241
