# Supplementary material for: Bond-length distributions for ions bonded to oxygen: results for the transition metals and quantification of the factors underlying bond-length variation in inorganic solids
Source: IUCrJ. 2020 Jun 9;7(Pt 4):581–629. doi: 10.1107/S2052252520005928 (PMC7340253; doi:10.1107/S2052252520005928)
Supplement: Supplementary file 2 [file m-07-00581-sup2.zip › Y3+.txt]

20161	1	2.204	2.215	2.26	2.266	2.302	2.387
59782	1	2.236	2.236	2.236	2.275	2.275	2.275
60848	1	2.285	2.285	2.285	2.285	2.285	2.285
62215	3	2.223	2.223	2.302	2.302	2.302	2.302
62284	1	2.236	2.236	2.243	2.243	2.261	2.261
75171	1	2.227	2.227	2.262	2.262	2.262	2.262
75582	1	2.213	2.213	2.242	2.242	2.285	2.285
77081	1	2.243	2.243	2.272	2.272	2.331	2.331
	2	2.28	2.28	2.28	2.28	2.28	2.28
83657	1	2.174	2.208	2.219	2.263	2.291	2.332
85497	1	2.223	2.264	2.264	2.268	2.352	2.352
95749	1	2.224	2.224	2.224	2.274	2.274	2.274
97289	1	2.228	2.228	2.27	2.27	2.27	2.27
98556	1	2.229	2.229	2.229	2.229	2.256	2.257
	2	2.217	2.217	2.245	2.245	2.25	2.27
170217	1	2.253	2.253	2.253	2.253	2.253	2.253
173268	4	2.18	2.241	2.257	2.315	2.329	2.4
	11	2.198	2.251	2.268	2.305	2.329	2.395
202258	1	2.22	2.221	2.257	2.279	2.29	2.301
202877	1	2.242	2.269	2.284	2.29	2.312	2.332
	2	2.181	2.264	2.285	2.296	2.301	2.308
240470	1	2.194	2.209	2.277	2.288	2.292	2.35
245656	2	2.226	2.242	2.271	2.313	2.336	2.347
245925	1	2.244	2.244	2.259	2.259	2.259	2.259
411220	1	2.203	2.213	2.218	2.225	2.229	2.241
1999	2	2.277	2.277	2.277	2.309	2.309	2.309	2.539
20955	3	2.212	2.246	2.26	2.295	2.306	2.395	2.397
39385	1	2.313	2.317	2.342	2.345	2.354	2.368	2.379
62215	1	2.279	2.279	2.307	2.307	2.327	2.444	2.444
	2	2.261	2.276	2.276	2.293	2.293	2.47	2.47
62390	1	2.237	2.237	2.343	2.345	2.345	2.52	2.52
62903	1	2.289	2.3	2.3	2.364	2.364	2.384	2.384
	2	2.301	2.301	2.309	2.328	2.328	2.348	2.348
62903	1	2.289	2.3	2.3	2.364	2.364	2.384	2.384
	2	2.301	2.301	2.309	2.328	2.328	2.348	2.348
62965	1	2.264	2.264	2.313	2.313	2.366	2.366	2.371
	2	2.227	2.227	2.311	2.311	2.355	2.355	2.423
63103	1	2.269	2.269	2.34	2.34	2.364	2.364	2.396
	2	2.22	2.22	2.305	2.305	2.35	2.35	2.391
63465	1	2.266	2.266	2.322	2.322	2.367	2.367	2.378
	2	2.226	2.226	2.307	2.307	2.366	2.366	2.411
65614	1	2.239	2.257	2.257	2.331	2.331	2.506	2.506
65811	1	2.273	2.304	2.32	2.344	2.352	2.381	2.407
	2	2.23	2.243	2.271	2.299	2.301	2.399	2.542
65935	1	2.235	2.235	2.331	2.331	2.363	2.503	2.503
67448	1	2.227	2.227	2.31	2.31	2.351	2.474	2.474
68466	1	2.226	2.265	2.278	2.29	2.328	2.398	2.582
68795	1	2.252	2.252	2.292	2.413	2.413	2.413	2.413
69314	1	2.25	2.25	2.295	2.415	2.415	2.415	2.415
69777	1	2.245	2.288	2.301	2.307	2.337	2.395	2.443
78919	1	2.162	2.248	2.254	2.301	2.364	2.377	2.487
200716	1	2.247	2.274	2.28	2.303	2.359	2.415	2.435
	2	2.249	2.282	2.285	2.288	2.31	2.328	2.378
280589	1	2.281	2.281	2.281	2.316	2.316	2.316	2.326
	2	2.275	2.275	2.275	2.3	2.3	2.3	2.451
281037	1	2.246	2.246	2.304	2.304	2.348	2.439	2.439
	2	2.249	2.249	2.279	2.279	2.326	2.376	2.376
	3	2.257	2.257	2.268	2.268	2.332	2.591	2.591
	4	2.22	2.22	2.239	2.239	2.287	2.661	2.661
416573	1	2.205	2.252	2.313	2.323	2.386	2.455	2.483
8150	1	2.222	2.279	2.279	2.313	2.508	2.508	2.684	2.684
8189	1	2.323	2.339	2.34	2.349	2.369	2.405	2.443	2.459
15505	2	2.278	2.365	2.371	2.388	2.405	2.45	2.5	2.512
20955	1	2.242	2.242	2.262	2.262	2.378	2.378	2.536	2.536
	2	2.319	2.319	2.329	2.329	2.421	2.421	2.421	2.421
32663	1	2.345	2.345	2.345	2.345	2.373	2.373	2.373	2.373
32744	1	2.286	2.339	2.339	2.368	2.378	2.378	2.478	2.478
35093	1	2.272	2.272	2.272	2.272	2.503	2.503	2.503	2.503
39258	1	2.398	2.398	2.398	2.398	2.398	2.398	2.398	2.398
39703	1	2.402	2.402	2.402	2.402	2.402	2.402	2.402	2.402
39833	1	2.362	2.362	2.362	2.362	2.451	2.451	2.451	2.451
41144	1	2.306	2.306	2.306	2.306	2.438	2.438	2.438	2.438
62508	1	2.258	2.259	2.276	2.294	2.418	2.422	2.428	2.428
62763	1	2.392	2.392	2.392	2.392	2.411	2.411	2.411	2.411
63150	1	2.378	2.378	2.379	2.379	2.403	2.403	2.414	2.414
63269	1	2.396	2.396	2.396	2.396	2.396	2.396	2.396	2.396
65318	1	2.399	2.399	2.399	2.399	2.399	2.399	2.399	2.399
65355	1	2.412	2.412	2.412	2.412	2.412	2.412	2.412	2.412
65356	1	2.412	2.412	2.412	2.412	2.412	2.412	2.412	2.412
65357	1	2.395	2.395	2.395	2.395	2.413	2.413	2.413	2.413
66038	1	2.397	2.397	2.397	2.397	2.408	2.408	2.408	2.408
66359	1	2.403	2.403	2.403	2.403	2.403	2.403	2.403	2.403
66360	1	2.4	2.4	2.4	2.4	2.4	2.4	2.4	2.4
66904	1	2.403	2.403	2.403	2.403	2.403	2.403	2.403	2.403
66905	1	2.403	2.403	2.403	2.403	2.403	2.403	2.403	2.403
67039	1	2.249	2.263	2.263	2.405	2.453	2.454	2.482	2.515
67055	1	2.337	2.337	2.337	2.337	2.438	2.438	2.438	2.438
68290	1	2.404	2.404	2.404	2.404	2.404	2.404	2.404	2.404
68296	1	2.381	2.381	2.381	2.381	2.405	2.405	2.405	2.405
68303	1	2.393	2.393	2.393	2.393	2.395	2.395	2.395	2.395
68304	1	2.39	2.39	2.39	2.39	2.402	2.402	2.402	2.402
68449	1	2.404	2.404	2.404	2.404	2.404	2.404	2.404	2.404
68683	1	2.3	2.317	2.355	2.356	2.359	2.384	2.42	2.52
69288	1	2.394	2.394	2.394	2.394	2.409	2.409	2.409	2.409
71562	1	2.329	2.329	2.329	2.329	2.391	2.391	2.391	2.391
72279	1	2.31	2.317	2.346	2.349	2.356	2.361	2.408	2.44
74159	1	2.384	2.384	2.384	2.384	2.406	2.406	2.406	2.406
78534	1	2.362	2.362	2.362	2.362	2.366	2.366	2.366	2.366
79754	1	2.309	2.309	2.309	2.309	2.381	2.381	2.381	2.381
80114	1	2.316	2.316	2.338	2.338	2.385	2.385	2.394	2.394
80139	1	2.358	2.358	2.358	2.358	2.431	2.431	2.431	2.431
80140	1	2.357	2.357	2.357	2.357	2.437	2.437	2.437	2.437
80141	1	2.355	2.355	2.355	2.355	2.439	2.439	2.439	2.439
80142	1	2.349	2.349	2.349	2.349	2.437	2.437	2.437	2.437
80143	1	2.344	2.344	2.344	2.344	2.434	2.434	2.434	2.434
80144	1	2.342	2.342	2.342	2.342	2.43	2.43	2.43	2.43
80145	1	2.346	2.346	2.346	2.346	2.437	2.437	2.437	2.437
80146	1	2.346	2.346	2.346	2.346	2.444	2.444	2.444	2.444
80147	1	2.343	2.343	2.343	2.343	2.438	2.438	2.438	2.438
80148	1	2.34	2.34	2.34	2.34	2.44	2.44	2.44	2.44
80865	1	2.236	2.275	2.275	2.291	2.494	2.494	2.683	2.683
82094	1	2.387	2.387	2.387	2.387	2.408	2.408	2.408	2.408
83042	1	2.393	2.393	2.393	2.393	2.393	2.393	2.393	2.393
83043	1	2.395	2.395	2.395	2.395	2.395	2.395	2.395	2.395
83057	1	2.401	2.401	2.401	2.401	2.401	2.401	2.401	2.401
83058	1	2.401	2.401	2.401	2.401	2.401	2.401	2.401	2.401
83059	1	2.4	2.4	2.4	2.4	2.403	2.403	2.403	2.403
83061	1	2.39	2.39	2.39	2.39	2.408	2.408	2.408	2.408
83062	1	2.384	2.384	2.384	2.384	2.409	2.409	2.409	2.409
83063	1	2.382	2.382	2.382	2.382	2.408	2.408	2.408	2.408
83114	1	2.4	2.4	2.4	2.4	2.4	2.4	2.4	2.4
83115	1	2.4	2.4	2.4	2.4	2.4	2.4	2.4	2.4
84608	1	2.234	2.28	2.28	2.313	2.511	2.511	2.686	2.686
87631	1	2.321	2.329	2.343	2.344	2.358	2.377	2.386	2.394
88776	1	2.297	2.297	2.342	2.373	2.373	2.38	2.38	2.381
88878	1	2.285	2.316	2.34	2.377	2.38	2.432	2.445	2.476
92287	1	2.241	2.306	2.314	2.335	2.359	2.378	2.413	2.689
	2	2.284	2.294	2.299	2.322	2.358	2.396	2.462	2.691
94265	1	2.392	2.392	2.392	2.392	2.403	2.403	2.403	2.403
94266	1	2.388	2.388	2.388	2.388	2.401	2.401	2.401	2.401
94267	1	2.388	2.388	2.388	2.388	2.402	2.402	2.402	2.402
94268	1	2.382	2.382	2.382	2.382	2.399	2.399	2.399	2.399
95552	1	2.253	2.29	2.343	2.343	2.392	2.392	2.626	2.626
99419	1	2.253	2.279	2.279	2.316	2.473	2.473	2.572	2.572
109639	1	2.3	2.338	2.339	2.341	2.342	2.351	2.353	2.386
109947	1	2.26	2.296	2.33	2.369	2.412	2.414	2.415	2.425
109964	1	2.317	2.349	2.364	2.382	2.399	2.406	2.452	2.502
151112	1	2.393	2.393	2.393	2.393	2.403	2.403	2.403	2.403
156364	1	2.299	2.334	2.338	2.357	2.373	2.375	2.393	2.406
171251	1	2.275	2.29	2.346	2.37	2.394	2.416	2.429	2.446
	2	2.276	2.312	2.334	2.346	2.365	2.41	2.428	2.587
173801	1	2.392	2.392	2.392	2.392	2.392	2.392	2.392	2.392
202301	1	2.402	2.402	2.402	2.402	2.405	2.405	2.405	2.405
202302	1	2.405	2.405	2.405	2.405	2.405	2.405	2.405	2.405
202460	1	2.229	2.262	2.262	2.278	2.481	2.481	2.652	2.652
245226	1	2.251	2.313	2.374	2.406	2.425	2.429	2.493	2.601
	2	2.235	2.305	2.348	2.362	2.374	2.384	2.421	2.492
245656	1	2.301	2.301	2.368	2.368	2.428	2.428	2.541	2.541
281358	1	2.275	2.302	2.303	2.332	2.348	2.4	2.417	2.469
390000	1	2.392	2.392	2.392	2.392	2.403	2.403	2.403	2.403
400079	1	2.383	2.383	2.386	2.386	2.401	2.401	2.407	2.407
400080	1	2.383	2.383	2.395	2.395	2.411	2.411	2.413	2.413
400087	1	2.383	2.383	2.39	2.39	2.412	2.412	2.416	2.416
400088	1	2.381	2.381	2.399	2.399	2.411	2.411	2.413	2.413
400089	1	2.389	2.389	2.394	2.394	2.413	2.413	2.419	2.419
400091	1	2.385	2.385	2.399	2.399	2.41	2.41	2.413	2.413
410835	1	2.303	2.314	2.322	2.325	2.329	2.369	2.39	2.391
410836	1	2.296	2.312	2.328	2.337	2.352	2.358	2.367	2.384
411285	1	2.264	2.264	2.281	2.281	2.324	2.324	2.69	2.69
15505	1	2.214	2.246	2.333	2.333	2.387	2.449	2.53	2.634	2.799
37209	1	2.344	2.344	2.344	2.344	2.344	2.344	2.525	2.525	2.525
62983	1	2.321	2.323	2.331	2.397	2.429	2.431	2.442	2.445	2.45
63262	1	2.27	2.341	2.364	2.431	2.457	2.466	2.491	2.497	2.504
72940	1	2.335	2.36	2.377	2.392	2.411	2.414	2.435	2.452	2.529
82498	1	2.344	2.348	2.353	2.413	2.428	2.433	2.438	2.441	2.51
90832	1	2.241	2.377	2.383	2.396	2.408	2.438	2.492	2.517	2.537
	2	2.237	2.357	2.384	2.386	2.419	2.446	2.489	2.521	2.538
92289	1	2.283	2.294	2.294	2.392	2.392	2.489	2.59	2.739	2.739
109760	1	2.353	2.353	2.394	2.394	2.432	2.432	2.433	2.433	2.451
109766	1	2.355	2.355	2.394	2.394	2.432	2.432	2.433	2.433	2.45
151333	1	2.366	2.366	2.366	2.469	2.469	2.469	2.485	2.485	2.485
159982	1	2.352	2.372	2.381	2.394	2.397	2.402	2.466	2.469	2.475
200098	1	2.409	2.409	2.409	2.409	2.409	2.409	2.442	2.442	2.442
245345	1	2.247	2.262	2.423	2.44	2.458	2.48	2.489	2.605	2.635
20670	1	2.253	2.315	2.369	2.373	2.406	2.458	2.53	2.69	2.711	2.857
38418	1	2.541	2.541	2.541	2.541	2.541	2.541	2.541	2.541	2.541	2.541	2.541	2.541
