# Supplementary material for: Bond-length distributions for ions bonded to oxygen: results for the transition metals and quantification of the factors underlying bond-length variation in inorganic solids
Source: IUCrJ. 2020 Jun 9;7(Pt 4):581–629. doi: 10.1107/S2052252520005928 (PMC7340253; doi:10.1107/S2052252520005928)
Supplement: Supplementary file 2 [file m-07-00581-sup2.zip › Zn2+.txt]

166	3	1.923	1.929	1.939	1.941
329	3	1.925	1.93	1.936	1.942
924	1	1.918	1.948	1.949	1.963
942	3	1.927	1.927	1.937	1.939
1860	2	1.932	1.932	2.031	2.031
1867	2	1.927	1.944	1.947	1.949
	3	1.853	1.942	1.989	1.992
	4	1.912	1.929	1.939	1.944
1978	2	1.921	1.923	1.937	1.941
2425	1	1.945	1.949	1.951	1.953
	2	1.941	1.954	1.97	1.979
4339	1	1.918	1.942	1.974	2.044
	2	1.899	1.953	2.021	2.032
	3	1.944	1.946	1.951	1.995
	4	1.956	1.961	1.976	2.031
	5	1.955	1.97	1.978	1.992
	6	1.91	1.944	1.976	1.998
	7	1.906	1.952	1.992	2.004
	8	1.964	1.969	1.994	2.023
	9	1.924	1.969	1.969	1.98
8021	1	1.924	1.93	1.976	2.026
	2	1.91	1.941	1.947	1.97
8237	1	1.927	1.957	1.961	1.988
10400	1	1.934	1.934	1.983	1.983
	2	1.949	1.953	1.966	1.988
20167	1	1.944	1.944	2.008	2.008
20837	1	1.935	1.935	1.955	1.955
23017	1	1.914	1.96	1.964	1.972
	2	1.942	1.957	1.96	2.01
23023	1	1.936	1.942	1.952	1.952
	2	1.923	1.954	1.977	1.991
23113	1	1.922	1.929	1.945	1.945
28217	1	1.942	1.961	1.974	1.978
	2	1.916	1.952	1.98	1.994
30012	1	1.935	1.953	1.954	1.98
30512	1	1.893	1.902	2.003	2.03
	2	1.904	1.965	1.969	1.99
30965	1	1.913	1.928	1.937	1.971
	2	1.932	1.951	1.963	1.968
	3	1.931	1.933	1.935	1.941
34085	1	1.959	1.959	1.959	1.987
34362	1	1.901	1.944	1.956	1.982
34565	1	1.93	1.955	1.955	1.971
34869	2	1.897	1.917	1.982	1.997
35234	3	1.904	1.904	1.912	1.912
35644	3	1.94	1.96	1.965	1.973
36659	1	1.966	1.967	2.031	2.035
37025	1	1.971	1.971	1.971	2.027
38038	1	1.858	1.89	2.022	2.038
39159	1	1.953	1.953	1.953	1.953
39344	1	1.956	1.956	1.975	1.975
39421	3	1.929	1.935	1.945	1.954
39537	3	1.924	1.932	1.94	1.945
40146	1	1.932	1.937	1.958	1.96
40151	1	1.934	1.954	1.957	1.96
40152	1	1.926	1.933	1.936	1.971
50177	1	1.936	1.953	1.961	1.985
50178	1	1.936	1.949	1.966	1.988
50447	1	1.944	1.957	1.965	1.966
50950	1	1.931	1.957	1.966	1.968
	2	1.928	1.958	1.965	1.966
	3	1.943	1.968	1.977	1.987
	4	1.939	1.946	1.953	1.97
	5	1.967	1.971	1.976	1.976
	6	1.941	1.967	1.968	1.971
	7	1.946	1.96	1.964	1.968
	8	1.953	1.963	1.975	1.978
51084	1	1.919	1.93	1.939	1.95
	2	1.927	1.935	1.937	1.939
	3	1.918	1.934	1.939	1.947
51085	2	1.915	1.925	1.939	1.942
57450	1	1.974	1.974	1.974	1.988
59279	1	1.889	1.949	1.971	1.973
59283	1	1.897	1.931	1.978	1.987
	2	1.918	1.944	1.962	1.962
	3	1.897	1.925	2.006	2.027
59290	1	1.908	1.917	1.953	1.994
59332	1	1.923	1.923	1.923	1.923
59846	1	1.904	1.911	1.942	1.954
	2	1.909	1.912	1.943	1.955
61114	4	1.937	1.947	1.954	1.984
62137	1	1.988	1.988	1.988	1.988
62146	1	2.001	2.001	2.038	2.038
	2	1.947	1.968	1.972	2.001
65131	1	1.94	1.944	1.953	1.96
	2	1.934	1.945	1.946	1.952
	3	1.928	1.936	1.949	1.955
66106	1	1.89	1.898	1.91	1.942
66107	1	1.886	1.907	1.938	1.949
66973	1	1.909	1.954	1.982	1.983
	2	1.92	1.98	1.985	2.003
	3	1.92	1.931	1.954	1.978
66974	1	1.952	1.956	1.971	1.975
68362	1	1.892	1.95	1.98	2.063
	2	1.9	1.945	1.999	2.001
68382	1	1.944	1.952	1.961	1.994
	2	1.939	1.96	1.96	2.009
68499	1	1.927	1.929	1.96	1.984
68881	1	1.921	1.946	1.957	1.992
	2	1.914	1.949	1.964	1.971
69387	1	1.944	1.944	1.944	1.944
69388	1	1.891	1.925	1.952	1.983
	2	1.888	1.92	1.94	1.979
	3	1.891	1.902	1.952	1.965
69389	1	1.893	1.924	1.978	1.982
69671	2	1.897	1.919	1.984	2
69722	1	1.932	1.932	1.932	1.932
71778	1	1.912	1.92	1.941	1.968
	2	1.924	1.927	1.931	1.952
72193	1	1.928	1.94	1.948	1.965
	2	1.932	1.943	1.956	1.979
72388	2	1.905	1.936	1.975	1.98
73192	1	1.918	1.921	1.921	1.921
	2	1.946	1.946	2.034	2.034
77069	1	1.902	1.945	1.946	1.975
77837	2	1.908	1.925	1.932	1.959
79146	1	1.924	1.934	1.939	1.953
79160	1	1.931	1.953	1.961	1.966
79705	1	1.927	1.927	1.963	1.963
80558	1	1.944	1.944	1.944	1.944
80795	1	1.966	1.971	1.971	1.972
81108	1	1.971	1.971	1.971	1.971
82257	1	1.903	1.962	1.987	1.994
	2	1.911	1.912	1.948	2.05
	3	1.936	1.95	1.992	1.994
	4	1.903	1.921	1.979	1.994
82865	1	1.909	1.912	1.935	1.941
83578	1	1.938	1.948	1.957	1.976
83652	1	1.925	1.951	1.966	1.968
	2	1.93	1.937	1.941	1.962
84225	1	1.933	1.933	1.95	1.95
85444	1	1.933	1.945	1.946	1.964
	2	1.934	1.934	1.948	1.965
85574	1	1.904	1.904	1.972	1.972
85711	1	1.925	1.925	1.926	1.965
85735	1	1.958	1.958	1.985	1.985
86096	1	1.922	1.959	1.962	1.988
	2	1.927	1.949	1.966	1.979
86434	2	1.902	1.911	1.983	1.993
87546	1	1.917	1.93	1.956	1.973
87953	1	1.959	1.959	1.959	1.959
89616	1	1.929	1.957	1.978	1.999
91134	1	1.933	1.933	1.933	1.933
91135	1	1.967	1.967	1.967	1.967
	2	1.961	1.961	1.961	1.961
	3	1.926	1.926	1.959	1.959
	4	1.925	1.941	1.957	1.972
	5	1.951	1.953	1.956	1.99
	6	1.93	1.948	1.963	1.972
92619	1	1.902	1.945	1.946	1.975
92983	1	1.954	1.988	1.988	1.988
93115	1	1.927	1.928	1.948	1.979
	2	1.924	1.96	1.962	1.971
93528	1	1.946	1.951	1.955	1.961
97891	1	1.901	1.964	1.994	1.998
	2	1.92	1.92	1.941	1.96
	3	1.908	1.941	1.978	1.979
100078	1	1.893	1.933	1.979	1.996
100142	1	1.938	1.938	1.956	1.956
100183	1	1.903	1.923	1.936	1.995
100201	1	1.935	1.951	1.956	1.98
100290	1	1.957	1.957	1.957	1.982
100296	1	1.904	1.941	1.97	2.018
	2	1.94	1.941	1.989	1.994
110268	1	1.911	1.961	1.991	1.998
	2	1.913	1.935	1.992	1.994
	3	1.87	1.943	1.947	2.009
	4	1.891	1.915	1.945	2.026
110679	1	1.96	1.967	1.969	1.987
	2	1.945	1.956	1.968	1.973
	3	1.939	1.949	1.957	1.983
	4	1.937	1.948	1.951	1.961
150801	1	1.908	1.95	1.99	1.996
	2	1.903	1.983	1.987	2.009
	3	1.917	1.956	1.96	2.025
158094	1	1.912	1.936	1.939	1.953
160476	1	1.923	1.933	1.979	2.031
170701	1	1.897	1.912	1.987	1.988
170702	1	1.897	1.92	1.98	1.993
200235	1	1.896	1.926	1.926	1.926
	2	1.926	1.946	1.957	1.958
200432	1	1.939	1.961	1.966	2.004
200440	1	1.927	1.951	1.963	1.974
201981	1	1.882	1.882	1.929	1.929
202249	1	1.959	1.982	2	2.004
202571	1	1.909	1.935	1.939	2.009
202706	3	1.918	1.978	1.98	2.007
202982	1	1.908	1.922	1.927	2.023
240285	1	1.889	1.889	1.929	2.076
250160	1	1.945	1.945	1.966	1.966
	2	1.847	1.949	1.984	2.035
180153	1	1.932	1.943	1.957	1.979
280618	1	1.903	1.961	1.995	2.019
	2	1.922	1.925	1.984	2.001
	3	1.889	1.953	1.994	1.995
	4	1.916	1.92	1.975	2.005
	5	1.912	1.926	1.956	1.957
280963	1	1.928	1.933	1.946	1.958
	2	1.908	1.937	1.948	1.953
281308	1	1.952	1.979	1.979	2.005
281714	1	1.915	1.915	1.923	1.923
281765	1	1.924	1.934	1.937	1.956
	2	1.927	1.928	1.932	1.939
281766	1	1.926	1.926	1.945	1.945
404157	1	1.9	1.927	1.927	2.05
407316	1	1.945	1.956	1.987	1.993
408321	1	1.902	1.944	1.944	2.056
408322	1	1.895	1.945	1.945	2.029
408422	1	1.935	1.937	1.95	1.967
	2	1.918	1.928	1.934	1.941
409477	1	1.922	1.927	1.947	1.949
409588	1	1.948	1.948	1.971	1.971
410869	1	1.922	1.925	1.947	1.955
410870	1	1.922	1.944	1.946	1.954
410872	1	1.926	1.947	1.949	1.952
412588	1	1.878	1.915	1.918	1.94
	2	1.893	1.906	1.956	1.993
413095	1	1.922	1.922	1.962	1.962
	2	1.956	1.956	1.956	1.956
415204	2	1.912	1.937	1.955	1.956
	3	1.93	1.937	1.951	1.96
415537	1	1.951	1.957	1.983	2.004
415925	1	1.939	1.958	1.963	1.965
416231	2	1.932	1.954	1.962	1.964
416232	1	1.856	1.858	1.939	1.966
416894	1	1.958	1.958	1.958	1.962
	2	1.952	1.956	1.956	1.98
8063	1	1.964	1.992	1.995	2.16	2.203
	2	1.972	1.994	2.013	2.093	2.184
29500	1	1.969	1.988	2.013	2.122	2.199
34868	2	1.999	2.013	2.013	2.036	2.079
39396	1	1.965	1.996	2.014	2.03	2.306
39399	1	1.927	1.997	2.001	2.061	2.076
40312	1	1.961	1.999	2.026	2.123	2.151
56297	2	1.967	2.033	2.059	2.062	2.088
	3	1.943	2.036	2.047	2.07	2.099
59279	2	1.939	1.986	2.005	2.055	2.241
62245	1	1.968	1.993	2.001	2.161	2.177
	2	1.979	1.985	2.033	2.097	2.176
69671	1	2.003	2.007	2.021	2.028	2.203
69768	1	1.906	2	2	2.113	2.113
72388	1	1.935	1.978	2.021	2.09	2.253
73186	1	2.001	2.068	2.068	2.106	2.106
80812	1	1.974	1.991	2.005	2.102	2.276
80823	2	2.013	2.037	2.046	2.092	2.158
81313	3	1.994	2.009	2.024	2.05	2.067
82887	1	2.005	2.008	2.03	2.068	2.133
100249	1	1.963	2.027	2.061	2.076	2.153
170140	1	1.996	2.019	2.045	2.05	2.086
202571	2	1.942	1.978	1.98	2	2.525
240683	1	2.013	2.024	2.024	2.096	2.096
400437	1	1.929	2.01	2.01	2.118	2.118
401828	1	1.946	1.953	1.971	2.167	2.167
	2	1.955	1.957	1.968	2.166	2.166
401833	1	2.011	2.02	2.029	2.087	2.195
401834	1	1.99	2.009	2.017	2.108	2.215
406112	4	1.962	2.021	2.063	2.074	2.099
406346	1	1.973	2.033	2.033	2.147	2.147
406386	1	1.98	1.989	2.015	2.104	2.137
	2	2.02	2.027	2.051	2.089	2.1
407062	1	1.972	2.055	2.055	2.12	2.12
	2	1.968	2.022	2.022	2.135	2.135
411378	1	1.946	2.031	2.033	2.035	2.111
28	1	2.051	2.051	2.069	2.069	2.225	2.225
166	1	2.03	2.03	2.098	2.098	2.156	2.156
	2	2.061	2.061	2.084	2.084	2.154	2.154
305	1	2.088	2.088	2.116	2.116	2.144	2.144
329	1	2.043	2.043	2.101	2.101	2.182	2.182
	2	2.063	2.063	2.075	2.075	2.135	2.135
942	1	2.036	2.036	2.096	2.096	2.16	2.16
	2	2.063	2.063	2.071	2.071	2.156	2.156
1008	1	1.886	1.986	2.139	2.22	2.264	2.325
1378	1	2.019	2.019	2.112	2.112	2.112	2.112
1836	1	2.07	2.07	2.073	2.073	2.092	2.092
1860	1	2.018	2.018	2.083	2.083	2.333	2.333
1867	1	2.019	2.097	2.101	2.121	2.136	2.19
1978	1	2.04	2.04	2.053	2.053	2.182	2.182
	3	2.048	2.087	2.088	2.09	2.093	2.136
4158	1	2.046	2.049	2.069	2.096	2.136	2.247
	2	2.017	2.03	2.047	2.07	2.107	2.444
4309	1	2.032	2.032	2.126	2.126	2.132	2.132
8231	1	2.048	2.048	2.131	2.131	2.132	2.132
9783	1	1.943	1.943	2.204	2.204	2.246	2.246
15376	1	2.129	2.129	2.142	2.142	2.154	2.154
	2	2.045	2.079	2.105	2.105	2.106	2.178
16461	1	2.048	2.052	2.087	2.1	2.136	2.138
	2	2.044	2.081	2.09	2.107	2.12	2.148
26554	1	1.986	1.986	2.023	2.071	2.192	2.192
	2	1.968	2.06	2.101	2.101	2.237	2.237
28223	1	2.057	2.057	2.079	2.079	2.122	2.122
	2	2.036	2.036	2.075	2.075	2.158	2.158
30543	1	2.055	2.063	2.09	2.122	2.128	2.149
30880	1	1.981	1.981	2.244	2.244	2.244	2.244
31996	1	2.075	2.075	2.075	2.075	2.175	2.175
33722	1	2.001	2.001	2.001	2.286	2.286	2.286
34868	1	2.051	2.051	2.062	2.062	2.261	2.261
34869	1	2.045	2.045	2.098	2.103	2.17	2.17
35234	1	2.029	2.029	2.076	2.076	2.259	2.259
	2	2.066	2.066	2.071	2.071	2.185	2.185
35644	1	1.989	1.989	2.118	2.118	2.138	2.138
	2	2.012	2.012	2.116	2.116	2.137	2.137
35651	1	2.091	2.091	2.091	2.096	2.096	2.096
35652	1	2.026	2.026	2.074	2.074	2.146	2.146
	2	2.04	2.04	2.108	2.108	2.113	2.113
36040	1	2.004	2.004	2.054	2.054	2.223	2.223
37216	1	2.073	2.073	2.094	2.094	2.121	2.121
	2	2.073	2.073	2.085	2.085	2.194	2.194
39418	1	2.017	2.029	2.059	2.119	2.141	2.343
39421	1	2.052	2.052	2.069	2.069	2.151	2.151
	2	2.029	2.029	2.101	2.101	2.147	2.147
39537	1	2.075	2.075	2.076	2.076	2.157	2.157
	2	2.044	2.044	2.099	2.099	2.175	2.175
39734	1	2.086	2.086	2.094	2.094	2.118	2.118
40991	1	2.041	2.041	2.041	2.071	2.071	2.071
	2	2.085	2.085	2.085	2.145	2.145	2.145
41339	1	2.065	2.065	2.104	2.104	2.111	2.111
41708	1	2.058	2.058	2.109	2.109	2.129	2.129
	2	2.099	2.099	2.124	2.124	2.125	2.125
50705	1	2.012	2.024	2.062	2.118	2.198	2.497
56297	1	2.047	2.063	2.087	2.108	2.125	2.188
56466	1	2.077	2.077	2.087	2.087	2.118	2.118
59279	3	1.986	2.027	2.037	2.04	2.381	2.463
	4	2.062	2.062	2.078	2.078	2.227	2.227
	5	2.072	2.073	2.118	2.122	2.136	2.173
59806	1	1.994	2.087	2.1	2.128	2.129	2.32
	2	1.947	1.981	1.994	2.169	2.346	2.696
61114	1	2.044	2.055	2.076	2.108	2.133	2.339
	2	2.02	2.048	2.077	2.109	2.135	2.376
	3	2.025	2.069	2.071	2.084	2.131	2.43
61115	1	2.027	2.09	2.127	2.127	2.148	2.268
	2	2.045	2.064	2.088	2.091	2.155	2.403
	3	2.036	2.043	2.049	2.128	2.131	2.5
61213	1	2.093	2.093	2.107	2.107	2.173	2.173
	2	2.064	2.064	2.13	2.13	2.202	2.202
	3	2.05	2.052	2.053	2.112	2.16	2.162
61358	1	2.046	2.046	2.102	2.102	2.102	2.102
63283	2	2.044	2.087	2.1	2.11	2.121	2.159
63285	1	1.93	1.947	2.09	2.192	2.225	2.242
63418	1	2.063	2.063	2.074	2.074	2.112	2.112
64614	2	2.047	2.047	2.047	2.047	2.087	2.087
66106	3	2.019	2.041	2.066	2.16	2.167	2.228
66749	1	2.042	2.042	2.061	2.061	2.206	2.206
66967	1	2.068	2.068	2.078	2.078	2.126	2.126
66971	1	2.05	2.05	2.099	2.099	2.306	2.306
66972	1	2.047	2.047	2.085	2.085	2.404	2.404
68362	3	1.995	2.047	2.055	2.101	2.102	2.56
68664	1	2.053	2.053	2.113	2.113	2.171	2.171
71018	1	1.969	1.969	2.113	2.113	2.312	2.312
71348	1	2.048	2.048	2.057	2.057	2.177	2.177
71555	1	2.044	2.086	2.095	2.133	2.151	2.166
75076	1	2.026	2.045	2.048	2.11	2.139	2.144
	2	2.039	2.05	2.082	2.094	2.108	2.295
79093	1	2.041	2.05	2.093	2.093	2.16	2.16
80439	1	2.06	2.06	2.06	2.192	2.192	2.192
80823	1	2.025	2.025	2.068	2.068	2.256	2.256
81313	1	2.009	2.009	2.078	2.078	2.265	2.265
	2	2.031	2.031	2.055	2.055	2.319	2.319
85042	1	1.957	1.957	1.993	2.138	2.555	2.601
85707	1	2.039	2.063	2.066	2.08	2.126	2.399
87744	1	2.032	2.032	2.106	2.106	2.166	2.166
87933	1	2.025	2.025	2.094	2.094	2.225	2.225
94840	1	2.067	2.067	2.074	2.095	2.097	2.118
94861	1	2.096	2.096	2.1	2.1	2.105	2.105
95365	1	2.069	2.069	2.157	2.157	2.157	2.157
95687	1	2.035	2.035	2.103	2.103	2.13	2.13
96612	1	2.073	2.073	2.073	2.073	2.078	2.078
96785	1	2.067	2.067	2.084	2.084	2.098	2.098
98563	1	2.102	2.102	2.102	2.123	2.123	2.123
	2	1.987	1.987	1.987	2.334	2.334	2.334
98685	1	2.025	2.025	2.113	2.113	2.175	2.175
100347	1	2.061	2.105	2.13	2.136	2.137	2.168
	2	1.995	2.071	2.088	2.092	2.139	2.398
	3	2.022	2.096	2.106	2.11	2.148	2.301
100492	1	2.026	2.026	2.159	2.159	2.159	2.159
	2	2.088	2.088	2.094	2.094	2.116	2.116
100581	1	2.078	2.08	2.085	2.093	2.138	2.156
	2	2.054	2.055	2.068	2.112	2.121	2.487
	3	2.071	2.079	2.09	2.103	2.107	2.168
	4	2.044	2.056	2.102	2.105	2.112	2.495
100679	1	2.111	2.111	2.111	2.111	2.111	2.111
109923	1	2.082	2.082	2.102	2.102	2.154	2.154
109991	1	2.076	2.098	2.118	2.119	2.12	2.141
	2	2.079	2.084	2.112	2.118	2.119	2.145
110315	1	2.024	2.024	2.111	2.111	2.255	2.255
151269	1	2.066	2.066	2.104	2.104	2.115	2.115
151456	1	2.065	2.065	2.105	2.105	2.132	2.132
152570	1	2.049	2.078	2.088	2.094	2.097	2.208
	2	2.053	2.064	2.065	2.087	2.143	2.169
154322	1	2.1	2.1	2.104	2.104	2.125	2.125
158143	1	2.078	2.078	2.079	2.079	2.163	2.163
158903	1	2.061	2.105	2.13	2.136	2.137	2.168
	2	1.995	2.071	2.088	2.092	2.139	2.398
	3	2.022	2.096	2.106	2.11	2.148	2.301
160539	1	1.982	2.018	2.053	2.081	2.244	2.383
166589	1	2.065	2.065	2.08	2.08	2.118	2.118
170926	1	2.071	2.071	2.1	2.1	2.15	2.15
	2	2.052	2.052	2.102	2.102	2.166	2.166
200525	1	2.073	2.073	2.107	2.107	2.12	2.12
200812	1	2.056	2.056	2.098	2.098	2.134	2.134
201162	1	2.048	2.092	2.136	2.174	2.179	2.255
	2	2.038	2.066	2.071	2.071	2.163	2.241
201625	1	2.047	2.047	2.132	2.132	2.144	2.144
202701	1	2.07	2.07	2.07	2.152	2.152	2.152
202787	1	2.082	2.082	2.082	2.082	2.082	2.082
240733	1	2.095	2.095	2.107	2.107	2.12	2.12
245938	1	1.946	1.946	2.103	2.103	2.179	2.179
250115	1	2.042	2.042	2.042	2.142	2.142	2.142
	2	2.071	2.071	2.071	2.115	2.115	2.115
250408	1	2.042	2.066	2.1	2.108	2.118	2.172
280151	1	2.051	2.051	2.054	2.054	2.207	2.207
	2	2.014	2.014	2.107	2.107	2.209	2.209
	3	2.046	2.078	2.087	2.141	2.168	2.172
	4	1.985	2.02	2.041	2.071	2.481	2.484
280902	1	1.908	2.005	2.024	2.181	2.279	2.369
280930	1	2.059	2.059	2.111	2.111	2.136	2.16
280963	3	2.001	2.001	2.129	2.129	2.166	2.166
281591	1	2.039	2.039	2.105	2.105	2.133	2.133
401293	1	2.06	2.104	2.118	2.136	2.212	2.41
401828	3	1.943	1.943	2.212	2.212	2.241	2.241
401951	1	1.941	2.046	2.137	2.137	2.152	2.152
	2	2.016	2.016	2.123	2.123	2.123	2.123
	3	2.089	2.089	2.089	2.089	2.117	2.117
402888	1	2.015	2.027	2.053	2.082	2.149	2.371
	2	2.113	2.113	2.113	2.118	2.118	2.118
404089	1	2.054	2.054	2.071	2.071	2.126	2.126
404835	1	2.073	2.073	2.091	2.091	2.122	2.122
	2	2.047	2.069	2.087	2.087	2.119	2.223
406386	3	1.984	1.987	2.016	2.023	2.448	2.469
408826	1	2.033	2.037	2.038	2.043	2.209	2.257
	2	2.002	2.002	2.037	2.097	2.111	2.252
409496	1	2.04	2.04	2.111	2.111	2.125	2.125
409504	1	2.05	2.05	2.052	2.056	2.215	2.342
409649	1	2.061	2.061	2.1	2.1	2.121	2.121
409722	1	2.04	2.04	2.123	2.123	2.125	2.125
409742	1	2.056	2.056	2.099	2.099	2.126	2.126
409750	1	2.048	2.048	2.11	2.11	2.119	2.119
410182	1	2.04	2.04	2.098	2.098	2.13	2.13
	2	2.029	2.03	2.04	2.096	2.143	2.328
410881	2	2.092	2.092	2.097	2.097	2.137	2.137
	1	2.048	2.048	2.081	2.081	2.195	2.195
411044	1	2.025	2.025	2.135	2.135	2.162	2.162
411378	2	1.988	2.048	2.053	2.06	2.144	2.26
	3	2.043	2.065	2.072	2.08	2.103	2.144
411379	3	2.043	2.055	2.076	2.084	2.092	2.151
411394	1	2.066	2.066	2.088	2.088	2.221	2.221
413095	3	2.027	2.027	2.027	2.027	2.194	2.194
413515	1	2.05	2.065	2.074	2.113	2.152	2.202
413516	1	2.031	2.044	2.091	2.135	2.153	2.239
413517	1	2.055	2.055	2.108	2.108	2.117	2.117
413949	1	2.071	2.073	2.085	2.092	2.097	2.109
414085	1	2.042	2.079	2.094	2.105	2.163	2.181
414283	1	2.077	2.077	2.084	2.084	2.107	2.107
415204	1	2.005	2.005	2.138	2.138	2.172	2.172
415249	1	2.082	2.082	2.082	2.124	2.124	2.124
415992	1	2.055	2.056	2.074	2.162	2.299	2.342
416231	1	2.051	2.051	2.051	2.051	2.333	2.333
