# Supplementary material for: Bond-length distributions for ions bonded to oxygen: results for the transition metals and quantification of the factors underlying bond-length variation in inorganic solids
Source: IUCrJ. 2020 Jun 9;7(Pt 4):581–629. doi: 10.1107/S2052252520005928 (PMC7340253; doi:10.1107/S2052252520005928)
Supplement: Supplementary file 2 [file m-07-00581-sup2.zip › Zr4+.txt]

1281	1	2.049	2.054	2.065	2.071	2.074	2.075
14024	1	2.091	2.091	2.091	2.091	2.091	2.091
	2	2.054	2.054	2.054	2.204	2.204	2.204
15545	1	2.034	2.034	2.034	2.126	2.126	2.126
20147	1	2.042	2.055	2.082	2.083	2.094	2.095
20257	1	2.081	2.081	2.081	2.081	2.081	2.081
	2	2.08	2.08	2.08	2.08	2.08	2.08
20267	1	2.066	2.066	2.075	2.075	2.079	2.079
	2	2.066	2.066	2.075	2.075	2.075	2.075
20340	1	2.046	2.046	2.046	2.104	2.104	2.104
	2	2.037	2.037	2.037	2.138	2.138	2.138
20402	1	2.033	2.048	2.049	2.12	2.14	2.192
30994	1	2.039	2.049	2.061	2.083	2.091	2.213
31199	1	2.053	2.053	2.066	2.066	2.066	2.066
39332	1	2.023	2.065	2.065	2.074	2.074	2.1
39454	1	2.009	2.01	2.059	2.093	2.137	2.183
39607	1	2.055	2.055	2.068	2.068	2.113	2.113
39912	2	2.08	2.08	2.08	2.083	2.083	2.083
41321	1	2.032	2.054	2.066	2.138	2.138	2.156
41655	1	2.082	2.084	2.085	2.092	2.097	2.103
54809	1	2.033	2.033	2.096	2.096	2.109	2.109
55430	1	2.047	2.057	2.064	2.067	2.069	2.074
56944	1	2.066	2.066	2.066	2.066	2.066	2.066
56945	1	2.074	2.074	2.074	2.074	2.076	2.076
56946	1	2.068	2.068	2.068	2.068	2.074	2.074
56953	1	2.06	2.063	2.063	2.081	2.081	2.092
56954	1	2.064	2.064	2.066	2.08	2.08	2.096
62973	1	2.022	2.031	2.044	2.09	2.09	2.125
63070	1	2.067	2.067	2.069	2.069	2.069	2.1
65445	2	2.069	2.069	2.069	2.069	2.077	2.077
65512	1	2.096	2.096	2.096	2.096	2.096	2.096
	2	2.051	2.051	2.051	2.054	2.054	2.054
67012	1	2.044	2.044	2.044	2.096	2.096	2.096
69649	1	2.047	2.047	2.047	2.048	2.048	2.048
73801	1	2.053	2.053	2.063	2.063	2.105	2.105
75042	1	2.07	2.07	2.07	2.07	2.07	2.07
89321	1	2.018	2.018	2.02	2.096	2.096	2.125
89899	1	2.077	2.077	2.077	2.077	2.077	2.077
90133	1	2.016	2.053	2.053	2.111	2.111	2.135
90684	1	2.073	2.073	2.073	2.073	2.073	2.073
90835	1	2.034	2.053	2.065	2.075	2.081	2.094
91520	1	2.066	2.07	2.07	2.074	2.074	2.078
91529	1	2.019	2.059	2.059	2.084	2.084	2.094
91548	1	2.061	2.077	2.077	2.082	2.085	2.092
92600	1	2.073	2.073	2.073	2.073	2.073	2.073
	2	2.058	2.058	2.058	2.091	2.091	2.091
92975	1	2.061	2.061	2.077	2.077	2.091	2.091
95426	1	2.044	2.044	2.107	2.107	2.107	2.107
95427	1	2.042	2.042	2.102	2.102	2.112	2.112
95527	1	2.065	2.065	2.065	2.09	2.09	2.09
97109	1	2.077	2.077	2.077	2.077	2.077	2.077
100158	1	2.044	2.056	2.075	2.077	2.087	2.161
100631	1	2.056	2.056	2.074	2.074	2.091	2.091
100722	1	2.01	2.029	2.035	2.069	2.129	2.224
152317	1	2.039	2.039	2.044	2.105	2.105	2.109
153256	1	2.006	2.074	2.074	2.086	2.086	2.182
	2	2.021	2.021	2.065	2.065	2.166	2.166
154121	1	2.06	2.089	2.093	2.095	2.126	2.139
156234	1	2.051	2.051	2.089	2.089	2.114	2.114
158782	1	2.04	2.05	2.061	2.073	2.08	2.102
158913	1	2.044	2.056	2.075	2.077	2.087	2.161
172754	1	2.062	2.062	2.062	2.062	2.062	2.062
200082	1	2.069	2.069	2.069	2.085	2.085	2.085
	2	2.059	2.059	2.059	2.1	2.1	2.1
201843	1	2.069	2.072	2.086	2.091	2.104	2.114
201846	1	2.048	2.071	2.076	2.083	2.084	2.115
201935	1	2.039	2.039	2.039	2.082	2.082	2.082
202395	1	2.039	2.048	2.067	2.074	2.077	2.097
203131	1	2.061	2.061	2.086	2.086	2.147	2.147
246816	1	2.11	2.11	2.112	2.112	2.117	2.117
250018	1	2.064	2.064	2.067	2.075	2.094	2.094
250067	1	2.062	2.062	2.093	2.093	2.116	2.116
409713	1	2.073	2.073	2.073	2.073	2.073	2.073
66310	1	2.066	2.066	2.083	2.143	2.143	2.194	2.283
85192	2	2.073	2.101	2.155	2.194	2.195	2.197	2.205
85193	2	2.072	2.093	2.134	2.192	2.194	2.213	2.215
	3	2.084	2.094	2.152	2.159	2.203	2.214	2.226
	4	2.052	2.106	2.161	2.188	2.193	2.201	2.202
	5	2.077	2.112	2.147	2.164	2.198	2.213	2.22
170830	2	2.08	2.08	2.124	2.124	2.186	2.186	2.236
201918	2	2.056	2.086	2.141	2.17	2.178	2.181	2.183
404086	1	2.05	2.055	2.133	2.145	2.17	2.17	2.183
407896	1	2.115	2.125	2.132	2.143	2.143	2.157	2.159
	2	2.099	2.099	2.099	2.158	2.158	2.158	2.162
407898	1	2.112	2.124	2.133	2.133	2.136	2.158	2.162
	2	2.118	2.118	2.118	2.142	2.142	2.142	2.142
39412	1	2.094	2.132	2.22	2.222	2.233	2.234	2.241	2.248
65722	1	2.115	2.115	2.14	2.14	2.216	2.216	2.308	2.308
66413	1	2.142	2.142	2.142	2.142	2.265	2.265	2.265	2.265
71943	1	2.127	2.127	2.127	2.127	2.277	2.277	2.277	2.277
82488	1	2.122	2.123	2.162	2.163	2.167	2.237	2.273	2.407
83733	1	2.132	2.165	2.168	2.183	2.193	2.216	2.221	2.231
109763	1	2.177	2.177	2.177	2.177	2.244	2.244	2.244	2.244
150408	1	2.163	2.163	2.178	2.178	2.211	2.211	2.221	2.221
150409	1	2.176	2.176	2.176	2.176	2.205	2.205	2.205	2.205
155000	1	2.181	2.181	2.181	2.181	2.224	2.224	2.238	2.238
170830	1	2.152	2.152	2.152	2.152	2.248	2.248	2.248	2.248
173393	1	2.168	2.185	2.189	2.203	2.204	2.207	2.215	2.22
173394	1	2.171	2.172	2.181	2.197	2.203	2.204	2.212	2.217
173396	1	2.135	2.169	2.173	2.212	2.215	2.227	2.23	2.242
202815	1	2.125	2.125	2.14	2.14	2.212	2.212	2.282	2.287
240308	1	2.172	2.172	2.202	2.202	2.209	2.209	2.23	2.23
245276	1	2.175	2.175	2.175	2.175	2.234	2.234	2.234	2.234
414124	1	2.111	2.13	2.156	2.176	2.195	2.249	2.301	2.314
	2	2.117	2.127	2.141	2.17	2.221	2.228	2.275	2.29
	3	2.119	2.128	2.143	2.158	2.209	2.226	2.309	2.313
	4	2.121	2.125	2.151	2.153	2.192	2.224	2.29	2.319
4241	1	2.159	2.163	2.212	2.259	2.26	2.3	2.308	2.332	2.417
55272	1	2.121	2.121	2.121	2.121	2.121	2.121	2.593	2.593	2.593
414546	1	2.206	2.206	2.206	2.257	2.257	2.257	2.263	2.263	2.263
405775	1	2.221	2.244	2.249	2.262	2.264	2.267	2.267	2.284	2.354	2.358
	2	2.211	2.237	2.258	2.261	2.262	2.272	2.28	2.288	2.355	2.356
	3	2.223	2.241	2.25	2.262	2.27	2.277	2.279	2.283	2.357	2.365
	4	2.22	2.246	2.259	2.262	2.272	2.278	2.28	2.29	2.357	2.362
414547	1	2.244	2.246	2.249	2.259	2.276	2.277	2.283	2.303	2.337	2.407
414548	1	2.238	2.248	2.25	2.26	2.26	2.273	2.275	2.281	2.371	2.415
414549	1	2.239	2.25	2.268	2.273	2.273	2.28	2.28	2.283	2.354	2.372
